# Supplementary material for: End-stage kidney disease and COVID-19 in an urban safety-net hospital in Boston, Massachusetts
Source: PLoS One. 2021 Jun 4;16(6):e0252679. doi: 10.1371/journal.pone.0252679 (PMC8177422; doi:10.1371/journal.pone.0252679)
Supplement: S1 File — (XLSX) [file pone.0252679.s001.xlsx]

## Sheet: Sheet1
MRN	ESRD status	Age	Sex (1=Men)	Race (1=White, 2=Black, 3=others/not known)	Ethnicity (1=Hispanic, 0=non-hispanic or not known)	Residence (1=Housed, 4=homeless)	BMI	HTN (1=Yes)	DM (1=Yes)	CHF (1=Yes)	CAD (1=Yes)	COPD (1=Yes)	Asthma (1=Yes)	Smoking (0=never smoker/not known, 1=current smoker, 2=former smoker)	WBC-D1	Lymphocyte-D1	Platelet-D1	Albumin-D1	Creatinine-D1	LDH-D1	Ferritin-D1	CRP-D1	D-dimer-D1	WBC-highest	Lymphocyte-lowest	Platelet-lowest	Albumin- lowest	LDH-Highest	Ferritin-Highest	CRP-Highest	D-dimer-highest	O2-new (1=Yes)	Mech Vent (1=Yes)	Need for ICU (1=Yes)	ICU-LOS (in days)	Death (1=Yes)
1	0	73	0	3	0	1	21.2889	1	1	0	0	0	0	0	7	1.4	153	3.5	0.87	471	438	218	320	7	0.9	145	3.1	519	572	263.1	510	1	0	0		0
2	0	54	1	1	0	1	26.4876	0	0	0	1	0	0	2	2.6	0.5	117	3.3	0.56	170	426	10.5		10.5	0.3	104	2.2	371	1082	316.4		1	1	1	20	0
3	0	81	1	2	0	1	22.6292	1	1	0	0	0	0	2	6.9	1.4	224	4.4	1.45	342	182	80.3	193	12.4	1.1	197	3.2	424	635	226.3	550	0	0	0		0
4	0	64	1	2	0	1	31.6787	1	0	0	0	0	0	0	7.4	1.1	215	4.2	2.2	312	710	40.9	342	7.4	1	185	3.1	563	4597	116	892	1	0	1	15.6833	0
5	0	51	1	2	0	4	25.0215	1	0	0	0	0	0	1	8.4	2.1	275	3.6	0.99	290	74	1.3	1033	14.4	0.9	117	2.2	381	443	86	2302	1	1	1	4.58472	0
6	0	90	0	1	0	1	35.1562	1	0	0	1	0	0	2	7	2	333	3.1	1.12	208	133	4.8	187	7.1	1.6	263	3.1	334	147	15.6		0	0	0		0
7	0	75	1	2	0	1	22.3636	1	0	0	0	0	0	0	8.8	1.3	174	4.1	0.65	246	126	67.2	912	11.3	0.1	93	2	603	1969	419.4	3354	1	1	1	18.3971	1
8	0	50	0	1	0	1	21.9353	0	0	0	0	0	0	0	2	0.6	125	2.6	1.9	357	1287	159.8	383	12.1	0.2	99	2.2	445	12914	350.1	1845	1	1	1	7.19861	1
9	0	67	1	1	1	1	28.0556	1	1	0	0	0	0	2	7.2	1.8	194	4	0.88	295	568	62	445	9.1	1.6	194	3.3	353	675	133.5	467	1	0	0		0
10	0	88	1	3	0	1	20.9179	0	0	0	0	0	0	2	5.1	1.1	115	3.8	0.84	267	91	3.5	846	6.7	1.1	115	3.1	267	150	7.1	905	0	0	0		0
11	0	73	1	3	0	1	31.5886	1	0	0	0	0	0	2	4.6	1.3	217	3.4	1.52	321	302	68.9	210	5.2	1.2	217	3.4	321	373	138.3	210	1	0	0		0
12	0	89	1	1	0	1	29.2734	0	0	0	0	0	0	2	7.4	0.6	187	4	0.87	432	694	98.8		8.5	0.6	149	2.5	549	914	237.6		1	1	1	7.09981	1
13	0	97	0	3	0	1	32.0334	0	0	0	0	0	0	2	8.6	1.5	262	3.6	0.81	345	258	61.8	2025	8.6	1.5	262	3.6	345	258	61.8	2025	1	0	0		1
14	0	81	0	2	0	1	21.9531	1	1	0	0	0	0	0	7.6	0.7	262	3.5	1.51	308	96	10.4	941	7.6	0.7	262	3.1	310	132	26.1	992	0	0	0		0
15	0	64	1	1	0	1	34.7658	0	0	0	0	0	0	0	6.5	0.7	186	4	1.74	260	2014	156.4	246	9	0.7	186	3.4	471	4673	193.1	412	0	0	0		0
16	0	78	0	2	0	1	32.174	1	1	0	0	0	0	0	6.1	0.7	137	3.9	1.56	326	879	113.6	650	25.1	0.3	134	1.8	658	4000	484.7	44438	1	1	1	33.066	1
17	0	61	1	1	0	1	24.064	1	1	0	0	0	0	1	12.1	0.8	294	5.1	1.91	206	77	26.9		12.1	0.8	130	3.4	244	85	50.8		1	0	1	2	0
18	0	60	1	2	0	1	30.0032	1	0	0	0	0	0	0	6.1	1	170	3.4	1.41	2897		73.3	2449	22.4	0.3	170	2.4	2897	29058		10877	1	0	1	15.9587	0
19	0	49	1	2	0	1	27.995	1	1	0	0	1	1	0	6.4	1.8	165	3.5	0.83	254	285	16.2	151	7.2	1.2	142	3.3	254	547	39	151	1	0	0		0
20	0	70	0	2	0	1	38.9844	1	1	0	0	0	1	2	1.8	0.8	37	3.2	0.71	429	210	39.2	1962	1.8	0.8	37	3.2	429	210	39.2	1962	1	0	0		1
21	0	63	0	1	0	1	34.0889	0	0	0	0	0	0	0	2.6	0.8	54	2.6	0.8	306	524	56.7	220	9.5	0.3	52	1.6	432	635	137.5	470	1	1	1	19.9375	1
22	0	56	1	2	0	4	26.605	0	0	0	0	0	0	1	7.4	1.6	258	4	0.79	310	928	93.7	159	7.4	1.2	258	3.5	344	928	93.7	394	1	0	0		0
23	0	82	0	2	0	1	25.1953	1	1	0	0	0	1	0	7.6	1.1	199	4.1	0.78	354	228	22.6	786	7.6	1.1	194	3.4	354	262	109.9	1028	1	0	0		0
24	0	81	0	1	0	1	21.2945	0	0	0	0	0	0	2	17.8	1	152	3.4	0.78	273	319	196.9	274	17.8	0.6	81	2.1	348	325	278.1	367	1	0	0		1
25	0	82	0	2	0	1	36.7264	0	0	0	0	0	0	2	6.7	1.7	227	3.4	0.74	298	98	62	296	6.7	1.2	227	3.4	298	106	63.9	296	1	0	0		0
26	0	71	1	1	0	1	23.5294	1	1	0	0	1	0	1	2.8	0.3	147	3.1	0.8	197	846	46.9	1057	4.5	0.3	147	2.7	211	846	73.4	1775	1	0	0		0
27	0	54	1	2	0	1	24.3418	0	0	0	0	0	0	0	11	1.8	399	3.6	0.89	359	1497	147.9	1138	12.1	1.8	375	3.3	359	1497	147.9	2929	1	0	0		0
28	0	60	1	1	0	1	19.3165	0	0	0	0	0	0	1	5.7	1.6	111	3.8	0.52	209	1818	0.6	329	5.7	1.6	103	3.6	209	2059	5.3		0	0	0		0
29	0	53	0	2	0	1	42.0654	0	1	0	0	1	0	0	3.9	0.9	167	3.9	1.13	310	122	57.1	173	5.5	0.9	150	3.1	698	311	169.1		1	0	1	1	0
30	0	80	0	2	0	1	22.6807	1	1	0	0	0	0	2	6.6	0.8	305	3.9	1.76	435	248	159.1	1001	7.7	0.7	234	3.1	705	624		2069	1	0	0		0
31	0	77	1	1	0	1	28.0173	0	0	0	0	1	0	1	6.6	0.9	244	3.5	1.1	233	65	57	693	6.6	0.8	234	2.9	234	65	57	740	1	1	1	13.5787	0
32	0	82	0	2	0	1	24.5066	0	0	0	1	0	0	2	13.7	0.8	364	3.8	1.37	755	6037	281.1	25083		0.8	303	2.7	978	6037	281.1	29941	1	0	0		0
33	0	71	0	2	0	1	24.3418	0	0	0	0	0	0	2	8.3	1.1	311	4	1.12	390	355	117.7	388	8.3	0.9	292	3.3	390	387	144.9	1186	0	0	0		0
34	0	68	1	2	0	1	21.4187	0	0	0	0	0	0	1	7.6	4	183	3.6	0.83	263	250	17.8	1046	7.6	1.4	153	2.9	263	340	65.5	1046	1	0	0		0
35	0	94	0	2	0	1	26.0952	0	0	0	0	0	0	2	6	1.9	232	3.1	1.03	352	312	50.3	855		1.4	106	2	398		272.8		1	0	0		0
36	0	58	0	3	1	4	22.2222	0	0	0	0	0	1	1	9.5	2.1	332	3.7	0.79	190	102	1.4	244	9.5	0.8	188	3	331	210	67		0	0	0		0
37	0	72	0	2	0	1	31.1419	1	1	0	0	0	0	0	7.2	1.1	217	3.9	0.83	537	1347	58.8	265	7.2	1	217	3.7	537	2000	58.8	331	1	0	0		0
38	0	75	0	2	0	1	34.0828	0	0	0	0	0	0	2	7.4	0.8	219	3.6	2.13	408	567	221.1	1025	8	0.8	202	3.2	408	942	255	1025	1	0	0		0
39	0	69	1	2	0	1	25.6426	0	0	0	0	0	0	1	6.1	2.1	259	4.5	1.72	330	738	207.6	3268	6.1	1.2	210	2.9	365	744	207.6	3268	1	0	0		0
40	0	67	0	2	0	1	26.4865	1	0	0	0	0	0	2	13.1	2	314	3.9	1.46	561	661	39.6	16466	13.1	1.2	234	3.3	592	2014	44.7	16704	1	0	1	2.63074	0
41	0	68	0	2	0	1	30.4498	1	0	0	0	0	1	0	3.8	0.7	194	4	3.59	409	1227	73.5	936	3.8	0.7	194	3.5	409	1227	73.5	936	0	0	0		0
42	0	59	1	2	0	1	38.6262	1	1	0	0	0	0	2	4.8	1.1	243	4.1	1.12	365	464	210	196	9.9	0.6	243	2.6	387	804	449	34260	1	0	1	8.88819	0
43	0	57	0	2	0	1	39.0625	1	1	0	0	0	1	2	6.7	3.5	273	3.6	0.87	320	75	95.2		6.7	2.7	273	3.1	320	75	95.2		1	0	0		0
44	0	69	1	2	0	1	32.7831	0	0	0	0	0	0	2	6	0.6	100	3.6	0.68		335	139.4	449		0.4	70	2.7		881	261.8	813	1	1	1	40.399	0
45	0	52	0	1	1	1	33.8667	0	0	0	0	0	0	1	3.9	0.6	124	4	0.66	204	49	0.6	152	3.9	0.6	124	3.8	227	76	4.1		1	0	0		0
46	0	49	0	2	0	1	45.9137	1	1	0	0	0	1	0	7.3	0.8	198	3.4	1.18	490	68	135.2	241	7.3	0.7	198	3.3	553	115	156.6		1	0	0		0
47	0	91	1	2	0	1	34.6875	0	0	0	0	0	0	2	6.3	0.7	218	4.3	2.22	354	960	240.8	498	11.5	0.7	210	3.5	523	4095	373.4	1929	1	0	0		1
48	0	68	1	2	0	4	20.6871	0	0	0	0	0	0	2	6.8	0.3	346	3.2	1.29	851	3322	274.6	808	6.8	0.3	331	2.7	851	3580	274.6	1178	1	0	0		0
49	0	49	0	2	0	1	32.8125	0	1	0	0	0	0	0	4.7	0.9	197	4	1.06	435	618	148	196	11	0.9	197	3.2	997	1274	228.2	35606	1	0	1	7	0
50	0	61	0	2	0	1	39.4682	0	0	0	0	0	0	2	6.8	1.4	275	3.5	1.11	654	2296	89.1	629	8.6	1.2	275	3.1	654	2296	102.5		1	0	0		0
51	0	48	1	2	0	1	39.5459	0	0	0	0	0	0	1	11.8	0.4	222	4	1.11					11.8	0.4	166	3.2					0	0	0		0
52	0	58	1	1	0	4	19.9941	0	0	0	0	0	0	1	4.6	1.5	147	3.9	0.79	311	65	15.5	173	6.7	1.2	133	3.2	311	66	38.7	304	0	0	0		0
53	0	77	1	2	0	1	26.0628	1	0	1	0	0	0	2	4.8	2.1	130	3.1	1.91	398	1422	43.5	612	9.8	0.5	114	2.8	579	3718	89.5	1534	1	0	1	5	0
54	0	64	0	2	0	1	31.6621	0	0	0	0	0	0	2	16.4	1.6	318	3.3	0.81	819	1622	389.1	39583	16.4	1.1	127	2.9	819	2350	470.3	39985	1	0	0		0
55	0	75	1	3	1	1	24.9219	0	0	0	0	0	0	2	8.2	0.6	305	3.9	1.05	530	460	96	470	11.8	0.4	159	2.5	710	460	153.6	3287	1	1	1	15	0
56	0	81	1	2	0	1	29.0432	0	0	0	0	0	0	2	5	0.7	164	3.6	1.36	471	473	88.4	416	8.6	0.5	158	3.1	564	1111	220	2925	1	0	0		1
57	0	73	1	3	1	1	23.6889	1	1	0	0	1	1	2	1.3	0.3	281	3.5	1.66	306	468	181.9	480	1.6	0.2	281	3	306	468	213.8	480	0	0	0		0
58	0	78	1	3	1	1	24.9453	1	0	0	0	0	0	0	3.5	0.5	117	3.9	1.21	324	688	104	428	6.2	0.3	117	2.8	417	2763		428	1	0	0		0
59	0	89	0	2	0	1	23.2018	1	0	0	0	0	0	2	7.8	1.3	131	3.1	0.53	306	2377	61.9	828	7.8	1.2	131	2.8	347	2377	76.6	828	1	0	0		0
60	0	94	0	3	0	1	18.8202	0	0	0	0	0	0	0	18	2.2	385	3.8	1.64	414	925	65.5	253	18	1.6	272	2.6	414	1005	102.6	574	1	0	0		1
61	0	69	0	2	0	1	49.282	0	0	0	0	0	0	1	6.7	0.5	143	3.7	3.17	522	753	158	388	11.1	0.2	143	2.8	542	994	365.9	1338	1	1	1	4.26681	1
62	0	64	1	2	0	1	34.568	0	0	0	0	0	0	2	7	1	178	4.1	2.19	286	102	16.7	475	7.5	0.9	124	3.1	664	3379	141.2	475	1	0	0		0
63	0	66	1	2	0	1	30.1333	0	0	0	0	0	0	2	16.1	1.8	233	3.8	4.4	508	385	283.9	464	18	1.8	229	3.1	508	385	283.9	464	0	0	0		0
64	0	75	1	2	0	4	21.8142	0	0	0	0	0	0	1	6.7	1.2	315	3.9	1.49	194	43	7.6		6.7	1.1	308	3.4	205	43	7.6		1	0	0		0
65	0	84	0	3	1	1	38.6684	1	0	0	0	0	0	0	6.5	1.1	217	3.5	0.72	249	134	91.7		7.4	0.6	206	3.2	261	188	98.6		1	0	0		0
66	0	71	1	2	0	1	21.7293	0	0	0	0	0	0	2	4.9	0.8	103	3.7	0.93	249	833	83	173	5.6	0.7	97	3	339	1570		294	1	0	0		0
67	0	80	0	2	0	1	21.4136	0	0	0	0	0	0	0	15.2	1.8	437	4.2	2.44	330	381	56.2	292	15.2	0.9	261	2.9	366	381	56.2		1	0	0		0
68	0	85	0	2	0	1	20.6803	0	0	0	0	0	0	0	3.6	0.6	217	4	0.75	276	128	8.8	339	3.7	0.6	184	3.3	276	222	119.2	454	1	0	0		0
69	0	77	1	2	0	1	25.3497	0	0	0	0	0	0	2	6.5	0.7	196	3.6	1.37	362	1262	95.2	688	6.7	0.2	170	3.2	362	1293	109.6	688	1	0	1	1.49476	0
70	0	57	1	2	0	4	25.3395	0	0	0	0	0	0	1	3.1	0.6	98	3	1.27	387	118	8.5	783	4.4	0.6	98	3	427	118	10	1000	0	0	0		0
71	0	77	0	3	0	1	27.2369	1	0	0	0	0	0	0	5.6	0.5	259	3.5	1.1	424	592	235.8	515	5.6	0.5	259	2.7	472	887	327.3	746	1	0	0		0
72	0	69	1	2	0	1	30.0477	1	0	0	0	0	1	1	5.1	0.9	171	3.5	1.29		192	152.1	909	5.1	0.9	171	3.5		192	152.1	909	1	0	0		1
73	0	56	1	1	0	4	20.9486	0	0	0	0	0	0	1	3.6	1.5	200	4.1	1	164	104	3.1		6.4	1.1	149	3.2	164	128	36.1		0	0	0		0
74	0	55	0	1	0	1	35.5696	0	0	0	0	0	1	0	6.1	2	300	3.8	0.93	398	547	113.7	272	6.9	1.6	300	3.5	398	547	113.7	272	1	0	0		0
75	0	70	0	2	0	1	44.8	1	1	0	0	0	0	2	4.6	1.4	269	4.2	1.14	384	146	89	196	5.3	1.2	255	3.5	551	190	121.2	608	1	0	1	5	0
76	0	76	1	3	0	1	31.4844	1	1	0	0	0	0	1	9.9	1.6	253	4	1.25	739	356	47.5	433	9.9	1.5	185	2.8	739	524	68.9	640	0	0	0		0
77	0	68	1	1	0	1	26.4506	0	0	0	0	0	0	2	6.5	1.8	179	3.4	1.13	208	254	25.5	347	17	0.6	87	1.7	770	7904	459.8	2424	1	1	1	8.18056	1
78	0	65	0	2	0	1	36.0938	0	0	0	0	0	0	0	4.6	0.9	123	3.9	1.17	325	218	93.7	472	11.6	0.9	123	3.4	512	343	201.9	496	1	0	0		0
79	0	64	0	2	0	1	40.9766	1	1	0	0	0	0	0	3.4	0.8	133	3	4.48	342	321	72.5	219	4.7	0.2	109	2.6	613	588	88.5	385	1	0	0		0
80	0	57	0	2	0	1	35.1089	1	0	0	0	0	0	0	7.2	1.5	299	4	1.4	386	252	78	377	7.2	0.8	299	3.4	386	408	119.7	377	1	0	0		0
81	0	59	1	2	0	4	29.2969	0	0	0	0	0	0	2	8.9	0.7	393	3.9	1.05	244	529	125.7	227	8.9	0.6	252	3	244	529	125.7	318	0	0	0		0
82	0	64	1	2	0	1	38.3032	0	0	0	0	0	0	0	11.7	1.7	561	4	1.67	921	2410	64.6	5022	12.4	1.3	403	3.1	921	2410	64.6	5022	1	0	0		0
83	0	61	0	2	0	1	48.3391	1	0	0	0	1	0	0	3.5	1.4	135	3.7	0.8	408			288	4.4	1.1	121	3.3	562			662	1	0	0		0
84	0	57	1	2	0	1	36.4543	1	1	0	0	0	1	1	4.9	0.7	172	3.9	1.14	427	745	188.5	368	6	0.5	172	3.2	502	823	247.5	1076	0	0	0		0
85	0	69	0	2	0	1	25.924	0	0	0	0	0	0	0	44.6	0.9	535	3.1	10.19	259	862	414.5	1898	44.6	0.9	390	2.4	334	1085	476.9	24415	0	0	0		0
86	0	70	0	3	1	1	16.6195	0	0	0	0	0	0	2	9.4	0.6	213	3.3	3.21	234	2885	172.1	1974	9.4	0.4	192	3.1	288	3483	172.1	2391	1	0	0		1
87	0	57	0	2	0	1	34.1166	1	1	0	0	0	0	2	3.9	1.8	206	3.9	0.82	324	169	1.5	691	5.3	1.7	169	3.6	334	169	2.7	895	1	0	0		0
88	0	47	1	1	0	1	30.8025	0	0	0	0	0	0	0	5.1	1.3	172	4.2	0.93	172	39	4.5	269	5.1	1.2	131	3.5	172	39	4.5	282	0	0	0		0
89	0	65	1	2	0	4	39.9971	1	0	0	0	0	0	0	7	0.9	288	3.8	2.03	230	142	65.1	223	7.7	0.3	176	3.2	732	1723	208.3		1	0	0		0
90	0	64	0	2	0	4	22.6429	1	0	0	0	1	0	1	3.6	1.1	152	3.6	1.06		57	29.3	225		0.8	105	2.9					1	0	0		0
91	0	65	0	1	0	1	22.1077	1	1	0	0	0	0	0	12.4	0.4	356	3.8	1.36	343	941	107.3	2573	12.4	0.3	294	2.6	343	941	155.4	2573	1	0	0		0
92	0	64	0	2	0	1	29.1323	0	0	0	0	0	0	0	5.1	0.6	189	3.9	1.95	340	253	191.8	919	7.9	0.2	178	2.9	509	426	254.1	2800	1	0	1	9	0
93	0	77	1	2	0	1	23.2762	1	1	0	0	0	0	2	3.8	1	122	3.8	1.97	237	630	30.9	603	3.8	1	122	3.8	237	630	30.9	603	0	0	0		0
94	0	82	1	2	0	1	28.6334	0	0	0	1	0	0	0	4.8	1.6	215	4	1.9	220	287	72.5	286	17.3	0.3	103	2.7	472	1235	208.8	883	1	0	0		1
95	0	49	0	2	0	1	62.8906	1	0	0	0	0	1	2	5.7	1.5	267	3.6	0.84	419	804	83.2	255	6.4	1.5	208	3.3	419	804	83.2	270	1	0	0		0
96	0	81	0	1	0	4	28.9778	0	0	1	0	0	0	2	12.5	9.2	352	3	0.89	199	122	42.1	559	20.2	4.2	309	3	210	145	42.1	559	0	0	0		0
97	0	62	0	2	1	1	35.6122	0	0	0	0	0	0	0	8.2	2.2	409	3.2	2.76	404	653	175.2	466	13.4	2.1	409	3.2	428	753	175.2	1057	1	0	0		0
98	0	63	0	1	0	1	40.1639	0	0	0	0	0	0	2	9.5	0.2	154	3.8	1.77	222	761	298.3	398	9.5	0.2	138	3.2	346	1228			1	0	0		0
99	0	79	1	2	0	4	27.2062	1	0	0	0	0	0	0	3.4	1	153	4.2	1.44	215	71	25.1		3.7	1	153	3.5	258	133	49.9		0	0	0		0
100	0	63	1	2	0	4	22.0119	0	0	0	0	0	0	0	6.2	1.1	228	3.9	0.72	291	291	8.8	249	6.2	0.7	183	3.5	384	291	47.4	317	0	0	0		0
101	0	64	1	2	0	4	20.4152	1	0	0	0	0	0	0	8.6	1.5	170	2.9	1.02					8.6	1.5	158	2.9					0	0	0		0
102	0	65	1	2	0	1	26.4143	0	0	0	0	0	0	0	11.5	1.1	287	4.6	2.23	283	355	156.3	10726	11.5	1.1	215	3.7	344	554	156.3	10841	1	0	0		0
103	0	64	1	2	0	1	27.4609	1	0	0	0	1	1	2	5.5	1.5	171	4	1.59	371	334	40.8		9.4	0.7	160	3.2	381	459	113.1		1	0	0		0
104	0	75	0	2	0	1	29.6269	0	0	0	0	0	0	0	3	0.8	107	3.7	0.81	421	2454	32.7	180	4.1	0.7	105	3.1	540	2454	34.4		1	0	0		0
105	0	79	0	1	0	1	23.7891	0	0	0	0	0	0	2	14.4	1.9	403	2.8	0.7	144	91	156.7	175	14.4	0.9	269	2.3	168	91	156.7		1	0	0		0
106	0	41	1	3	1	1	25.9505	0	0	0	0	0	0	2	3.1	1	115	4	1	243	564	59.8	164	3.1	0.7	115	3.7	243	599	76.5		1	0	0		0
107	0	79	1	2	0	1	32.2811	1	0	0	0	0	0	0	8.8	0.5	153	4.7	3.32	501	501	125.4	3145	12	0.4	153	3.1	819	3963	179.8	15137	1	0	0		0
108	0	101	0	2	0	1	24.2144	1	0	0	0	0	0	0	6.9	2.2	211	3.8	1.18	252	77	18.2	3493	7	1.7	187	3	329	112	53.4	3493	1	0	1	0.187813	0
109	0	40	1	2	0	4	25.0309	0	0	0	0	0	0	1	14.3	1.5	103	3	3.81			9.2		14.3	1.5	101	2.7			61.6		0	0	0		0
110	0	40	1	2	0	1	28.1332	0	0	0	0	0	0	0	4	1.1	333	3.8	1.06	588	1321	74	231	7.4	1.1	313	3.4	594	1321	121.7	481	1	0	0		0
111	0	64	0	3	1	1	33.7891	0	0	0	0	0	1	2	5	1.1	255	4.3	0.71	339	166	24.9	1056	5	1	233	3.4	339	166	29	2234	0	0	0		0
112	0	97	0	3	1	1	25.3968	1	0	1	0	0	0	0	13.3	0.8	263	3.2	2.06	746	896	400.9	2852	24.7	0.4	228	2.6	781	1076	400.9	37408	1	0	1	9.68869	1
113	0	52	0	3	0	1	32.6036	1	1	0	0	0	0	0	4.5	1.1	225	4.1	0.85	262	825	15.7	342	4.8	1.1	196	2.9	337	940	44.9	385	0	0	0		0
114	0	94	0	2	0	1	24.6229	0	0	0	0	0	0	2	5.7	0.6	203	3.2	1.6		225	210.5	572	5.7	0.6	203	3.2		225	210.5	572	1	0	0		1
115	0	83	1	2	0	1	23.3143	0	0	0	0	0	0	2	4.7	1.2	95	3.6	1.43	310	304	72.8	167	4.9	0.9	76	3.1	315	376	89.9		1	0	0		0
116	0	79	0	2	0	1	21.9111	0	0	0	0	0	0	0	6.5	1	153	3.8	0.86	332	977	75.7	606	11.6	0.7	56	2.7	432	977	75.7	2127	0	0	0		0
117	0	68	1	2	0	1	31.7301	1	1	0	1	0	0	0	6.9	1	260	3.3	4.29	601	874	16.8	7654	6.9	0.9	227	2.9	670	874	16.8	10728	0	0	0		0
118	0	79	0	2	0	1	44.1483	1	1	1	0	1	1	0	6.3	2	283	3	1.49	332	1465	65.1	731	10.3	0.8	259	2.8	462	1550	106.6	731	1	0	0		0
119	0	84	0	2	0	1	21.5193	1	1	0	0	0	0	2	5.9	1	198	3.9	3.03	387	350	5.2	232	8.8	0.7	188	2.8	455	531	13.4	2824	0	0	0		0
120	0	69	1	3	1	1	23.8849	1	1	0	0	0	0	2	9.8	1.4	186	3.2	1.22	364	1102	171.2	174	22.9	0.6	126	2.6	631	2036	269.3	6280	1	1	1	40	0
121	0	56	1	3	1	4	23.0104	0	0	0	0	0	0	1	8.4	1.6	346	3	1.91	439	207	20.7	455	8.4	1.2	256	3	439	207	20.7	455	0	0	0		0
122	0	37	0	2	0	1	45.5329	0	0	0	0	0	0	1	6.2	1.9	323	4.2	0.8	266	106	62.3	657	6.2	1.7	280	3.5	266	116	116.3	988	0	0	0		0
123	0	51	1	2	0	1	39.7326	1	0	1	0	1	0	0	7.9	1	281	3.3	1.81	731	442	297.4	6525	8.4	0.7	214	2.6	731	499	315.6	7089	1	1	1	4.43367	0
124	0	58	0	2	0	1	37.9705	1	1	0	0	0	0	0	7.8	1	332	4.2	0.99	473	429	207.8	174	8.6	1	328	3.4	600	507	259.9	470	1	0	0		0
125	0	61	1	1	0	4	24.1869	0	0	0	0	0	0	1	17.3	0.7	165	3.9	0.73	284	1344	447.7	598	17.3	0.7	114	3.1	284	2375	447.7	919	1	0	0		0
126	0	44	1	2	0	1	30.5695	1	0	1	0	0	0	0	10	0.7	227	3.1	1.18	340	376	84.5	156	24.7	0.4	161	1.7	993	5715	236.8	2393	1	1	1	13.587	1
127	0	82	1	3	1	1	22.3213	1	0	0	0	0	0	0	4.9	1.4	241	4.1	0.93	515	660	103	431	8.2	1.3	241	3.2	515	660	316.5	1175	1	0	1	0.454306	0
128	0	36	0	2	0	1	79.5767	1	0	0	0	0	1	0	8.4	1.6	201	3.6	0.83	657	839	58.7	772	8.4	1.6	201	3.2	657	839		3866	1	0	1	0	0
129	0	36	1	2	0	1	29.5481	0	0	0	0	0	0	0	9.1	1.7	485	4.4	1.04	400	398	85.9	170	9.1	1.7	485	3.9	400	398	91.1	194	0	0	0		0
130	0	36	0	2	0	4	40.3196	0	0	0	0	0	0	0	6.7	0.7	223	4.2	0.9	337	2267	19.5	2083	6.8	0.7	161	3.5	614	6741	76.6	2083	1	0	0		0
131	0	58	0	2	0	1	46.263	0	0	0	0	0	0	2	6.4	1.2	206	4	1.93	258	167	42	199	35	0.6	143	2.4	1614	8088			1	1	1	24.8063	1
132	0	35	0	3	1	1	33.218	0	0	0	0	0	0	0	17.3	3.8	470	4.4	0.61	431	13340	29.9	486	17.3	3.1	364	4	442	13988	68	521	0	0	0		0
133	0	64	1	2	0	4	35.5209	1	0	0	0	0	0	1	7.1	0.9	305	3.8	0.92	176	67	6.9	351	7.1	0.9	151	3.5	213	233	9.8	351	0	0	0		0
134	0	37	1	3	1	1	32.5658	0	1	0	0	0	0	0	6.2	1.9	209	4.5	1.1	254	702	42	167	6.2	1.3	207	4	292	702	64.9		0	0	0		0
135	0	35	1	2	0	1	69.3978	0	0	0	1	0	0	0	5.2	1	222	3.8	1.37	386	423	82.4	464	5.2	1	203	3.5	435	443	94.3	464	1	0	0		0
136	0	70	0	2	0	1	53.4948	1	1	0	0	0	0	1	15.4	1.8	420	3.3	0.69	434	60	183.1	197	15.4	0.8	395	2.9	491	60	183.6	528	1	0	0		0
137	0	55	0	2	0	1	42.0082	1	0	0	0	0	0	0	5.4	0.7	252	3.6	0.74	459	751	197.8	401	5.4	0.7	252	3.3	459	775	197.8	401	1	0	0		0
138	0	62	0	2	0	1	33.9431	1	1	0	0	0	0	0	4.5	1.7	235	4.2	0.8	570	915	80.3		4.5	1.6	235	3.5	570	915	80.3		0	0	0		0
139	0	57	1	3	1	1	27.3702	0	0	0	0	0	1	0	14.6	1.6	287	4	0.92	967	2631	220.1	318	16.8	1.6	287	3.2	967	2781	237.9	8113	1	0	0		0
140	0	67	1	2	0	1	30.7612	1	1	0	0	0	0	2	12.2	0.9	346	3.3	2.35	744	2089	220.4	866	23.2	0.6	342	2.3	1014	2896	348.6	29212	1	1	1	19.7763	1
141	0	64	0	2	0	1	31.8472	0	0	0	0	0	0	0	9.3	0.8	212	3.5	1.05	781	1425	117	711	16.6	0.8	196	2.8	1506	1990		15660	1	0	1	11.1667	0
142	0	73	0	2	0	1	35.1374	0	0	0	0	0	0	0	6.2	0.9	358	3.8	1.39	400	326	223.8	255	36.5	0.3	65	2.2	989	3766	332.3	9655	1	1	1	24.2428	1
143	0	66	1	2	0	1	18.3799	1	0	0	0	1	1	2	4.4	0.7	255	3.7	0.52	185	66	28	278	5	0.7	213	3	273	133	72.8		0	0	0		0
144	0	66	1	2	0	1	23.3219	1	0	0	0	0	0	0	6.4	0.7	385	4.3	1.67	403	520	49.1	5000	6.4	0.7	366	3.8	533	520	49.1	5000	1	0	0		0
145	0	55	1	2	0	1	34.6219	0	0	0	0	0	0	0	10.1	2.4	209	4.2	1.21	311	285	16.2	895	10.1	2.3	187	3.4	311	285		895	0	0	1	1.22148	0
146	0	79	0	2	0	1	36	1	0	0	0	0	0	0	23.7	1.2	396	2.2	1.11	173	1328	78.9	200	23.7	0.2	284	1.7	264	1328	78.9		0	0	1	2	0
147	0	57	0	2	0	1	22.5	1	0	0	0	0	0	0	9.4	0.8	257	3.9	0.76	399	333	138.4	257	9.4	0.8	257	3.7	414	368	187.4	365	1	0	0		0
148	0	33	0	2	1	1	52.0973	0	0	0	0	0	1	1	19.8	2.3	588	3.7	0.73	401	40	69.6		19.8	1.1	394	2.6	681	285	124.4		1	1	1	4	0
149	0	56	0	1	1	1	21.25	0	0	0	0	0	0	0	8.7	2.8	269	4.5	0.97	301	122	2.5	301	8.7	2.8	269	4.5	301	122	2.5	301	0	0	0		0
150	0	64	0	2	0	1	39.3438	0	1	0	0	0	0	0	10.5	2.3	356	3.4	1.04	499	1999	133.6	1814	10.5	1.4	356	2.5	499	1999	138.3	3518	1	0	0		0
151	0	74	0	2	0	1	32.7344	0	0	0	0	0	0	2	6	2.3	178	3.3	1.3	319	979	19.1	301	6.8	2.2	178	3.1	319	1440	30.4	314	1	0	0		0
152	0	64	1	2	0	1	23.0796	1	1	0	0	0	0	2	11.2	1	359	3.8	1.06	226	912	116.8		15.5	0.5	304	2.8	687	3127	314.8		1	0	0		0
153	0	86	0	2	0	1	32.4444	1	1	0	0	0	0	0	5.5	0.9	95	3.5	1.65	258	152	53	54550	14.4	0.3	78	2	720	827	141.7	57063	1	0	0		0
154	0	73	1	2	0	1	35.5017	1	0	0	0	0	0	1	8.5	5.2	213	4.3	1.36	189	123	25.3	1892	8.5	1.8	167	3.8	402	478	73	1892	1	0	1	1.35586	0
155	0	64	1	2	0	4	24.9913	0	0	0	0	0	0	2	5.5	0.9	214	4.1	2.9	213	147	6.5		5.5	0.9	165	3.3	215	188	7.6		0	0	0		0
156	0	68	1	1	0	1	34.5329	0	0	0	0	0	0	1	6.9	1.9	223	4.1	0.78	189	55	1.6		11	1.2	170	3	231	272	248.1		1	0	0		0
157	0	58	1	2	0	1	29.8685	1	0	0	0	0	0	0	9.5	1.3	218	4.2	1.46	342	1942	75	181	9.6	1.3	218	3.3	342	2041	75	328	1	0	0		0
158	0	50	1	1	0	1	33.256	0	1	0	0	0	0	1	20.2	11.9	354	4.3	1.04	270	175	6.4	1079	20.2	3.7	198	3.3	304	260	197.5	2013	1	1	1	1.90541	0
159	0	63	1	3	1	1	25.2002	0	0	0	0	0	1	0	21	1.3	556	3.2	0.79	516	2398	254.7	6270	21	0.9	365	3	516	2398		7838	1	0	1	1.48278	0
160	0	51	0	1	0	4	24.13	1	1	0	0	0	0	1	12.6	2.3	291	4.4	0.8	283	128	100.8		12.6	2	250	3.3	283	128	100.8		0	0	0		0
161	0	52	1	2	0	1	15.6043	0	0	0	0	0	0	0	13.7	2.4	1079	3.5	0.85	218	555	57.1	2514	28.3	1.4	486	2.1	551	1989	237.1	2514	0	0	1	0.493333	0
162	0	87	0	2	0	1	33.8667	1	0	0	1	0	0	0	6.2	1.6	188	4.2	1.01	317	177	41.5	276	6.2	1	152	3.5	362	278	41.5		1	0	0		0
163	0	64	1	3	0	1	20.8933	0	0	0	0	0	0	2	4.9	2	160	3.9	1.12	446	641	41.7	212	6.4	1.3	139	3.1	446	641	41.9		1	0	0		0
164	0	40	1	2	0	1	38.0214	0	0	0	0	0	0	0	5	1.1	194	4.3	1.1	554	4683	50	258	5	1.1	188	3.9	554	4683	50	258	0	0	0		0
165	0	65	1	2	0	4	22.9654	1	1	0	0	0	0	0	7.6	1	170	3	1.53	231	287	4.7	2787	7.6	1	92	2.6	288	540	20.7	11633	0	0	0		0
166	0	55	1	2	0	1	37.4531	1	0	0	0	0	0	2	8.3	2.6	170	4.1	1.12	564	2849	54.7	205	12.4	0.8	115	3.5	1171	2849	54.7	37209	1	0	1	9.65669	0
167	0	73	1	2	0	4	28.7293	1	0	0	0	1	0	2	16.6	1	344	4.1	2.2	571	2109	112	3152	16.6	0.4	344	3	688	2311	112	3152	0	0	0		0
168	0	41	1	2	0	4	28.7573	1	1	0	0	0	0	1	5.3	0.9	153	3.4	1.41	409	308	19.1	162	5.5	0.9	150	3	409	436	19.1	182	0	0	0		0
169	0	77	1	3	1	1	22.3183	1	1	0	0	0	0	0	7.7	1.3	181	4	1.07	455	4524	113.6	634	8.3	1.3	181	3.2	535	4665	113.6	856	1	0	0		0
170	0	61	1	2	0	1	27.9001	0	0	0	0	0	0	0	3.7	0.6	169	3.9	1.55	374	587	7.9	774	7.2	0.4	86	2.4	679	2042	97.5	26528	1	1	1	23.769	0
171	0	60	1	1	0	4	28.4083	0	0	0	1	0	0	2	9.4	1	189	2	5	352	255	21.1	986	10.6	0.7	116	1.7	352	264	41.8	1139	1	0	0		1
172	0	57	0	3	0	4	45.3278	1	1	0	0	1	0	1	5.9	1.3	239	4.3	1.06	441	436	67.1	214	5.9	1.1	239	3.6	441	436	67.1		1	0	0		0
173	0	53	0	2	0	1	35.8667	1	1	0	0	0	1	1	7.6	1.7	172	3.7	2.99	422	593	147.6	330	11.4	1.1	172	3.1	608	1454	265.9	2527	1	0	0		0
174	0	84	0	2	0	1	25.0121	1	1	0	0	0	0	2	7.6	0.5	199	4	2.47	335	74	15	366	15.3	0.5	169	3.2	926	312	171.8	767	1	0	0		0
175	0	47	0	2	0	1	29.6174	0	0	0	0	0	0	0	3.6	0.6	400	3.5	0.69	582	1924	117.6	260	3.8	0.6	397	3.3	588	1924	117.6	382	1	0	0		0
176	0	30	0	1	1	1	59.0799	1	0	0	0	0	0	0	5	1.8	265	3.3	0.99	382	36	22.9	207	5.6	1.7	258	3.2	382	36	22.9	215	1	0	0		0
177	0	32	1	2	0	1	41.3276	1	1	0	0	0	0	0	7.9	2.3	160	3.7	0.97	306	450	37.9		10.3	2.3	155	3.5	359	473	40.7		0	0	0		0
178	0	29	1	2	0	1	60.0934	0	0	0	0	0	0	0	5	1.8	212	3.9	1.72	451	634	87.2	201	9.3	0.7	208	2.6	701	822	113.9	3499	1	1	1	18	0
179	0	67	0	2	0	4	72.0478	0	0	0	0	0	0	2	5.1	1.4	217	3.7	1.18	270	118	18.9		5.8	1.4	217	3.4	270	126	24.5		0	0	0		0
180	0	63	0	2	0	1	30.5165	1	1	0	0	0	0	0	4.2	1	194	3.7	1.45	472	767	81.6	292	7	0.7	194	3.1	472	884	81.6	392	1	0	0		0
181	0	49	1	2	0	1	110.803	0	0	0	0	0	0	0	4.8	0.8	144	4	1.07	970	606	26.9	388	4.8	0.6	138	2.9	970	1355	75.3	765	0	0	0		0
182	0	60	0	2	0	1	36.6131	1	0	0	0	0	0	2	8.1	1.5	238	3.6	0.83	339	68	43.9	48048	8.1	1.4	238	3.2	382	96	74.9	48048	1	0	0		0
183	0	59	1	2	0	1	34.4047	1	1	0	0	0	0	2	4.9	1.1	159	3	1.42	246	1008	34.5		4.9	1	136	2.9	353	1133	41.1		1	0	0		0
184	0	78	1	2	0	1	21.1203	1	1	0	0	0	0	0	12.4	1.7	226	3.3	0.81	284	1022	175	577	12.4	1.7	226	3.1	284	1204	183	626	0	0	0		0
185	0	92	1	2	0	1	30.9343	0	0	0	0	0	0	2	6.9	0.7	122	3.1	1.35	533	275	121.6	157	12.6	0.5	54	1.9	544	1485	285.2	38484	1	1	1	52.4892	0
186	0	59	1	3	0	1	22.4303	1	0	0	0	0	0	0	5	1.2	133	3.8	1.27	381	1096	23.1	300	5	0.9	128	3.5	498	2042	28.3	366	0	0	0		0
187	0	28	0	3	0	4	48.8281	1	0	0	0	0	0	0	8.5	2.5	296	3.8	0.62					8.5	2.1	277	3.4					0	0	0		0
188	0	88	0	3	0	1	25.2871	1	0	0	0	0	0	0	18.6	5.1	333	3.6	0.76	209	628		335	18.6	1.4	270	3.5	269	955		335	1	0	0		0
189	0	78	0	3	0	1	35.8812	1	1	0	1	0	0	0	5.4	1.6	156	3.7	1.43	447	695	138.4	1168	19.5	0.2	138	2.1	882	2908	390.5	9448	1	1	1	19.8183	1
190	0	77	1	2	0	1	30.2222	1	1	0	0	0	0	0	5	1.3	267	3.6	0.91	427	414	48.2	4271	5.7	1.3	257	3	427	414	48.2	4306	1	0	0		0
191	0	75	1	2	0	1	17.9955	0	0	0	0	0	0	0	8.1	0.6	307	2.9	7.3	864	2106	201.4	2714	11.4	0.6	259	2.6	864	2106	201.4	2714	1	0	0		0
192	0	55	0	2	0	1	33.3984	1	0	0	0	0	0	0	11.6	1.3	189	3.9	0.77	531	377	74.1	338	13.7	0.9	189	2.7	682	584	284.3	3048	1	1	1	3.03542	0
193	0	44	1	2	0	1	38.6125	1	0	0	1	0	1	0	7.7	1.5	250	3.7	1.68	320	288	17.6		7.7	1.1	180	3.3	429	832	55.4		0	0	0		0
194	0	36	0	2	1	1	36.0326	0	0	0	0	0	0	0	9.7		275		0.77					16.7		213						0	0	0		0
195	0	48	0	1	0	1	28.0723	1	1	0	0	0	0	0	4.4	1.2	205	3.8	1.56	282	234	89.2	245	6.1	0.8	109	3	500	923	264.6	809	1	0	0		0
196	0	56	1	3	1	4	25.7198	0	0	0	0	0	1	2	6.2	1	211	3.4	0.76	358	589	187	1785	6.8	1	211	3.3	358	631	187	3807	1	0	0		0
197	0	55	1	2	0	1	32.1043	1	0	0	0	0	0	0	6.7	0.5	169	3.7	1.3	320	94	10.2	267	6.7	0.5	148	3.2	360	335	35.2	570	1	0	1	0.270324	0
198	0	59	0	3	0	1	31.3752	1	1	0	0	0	1	0	6.7	1.9	371	3.8	0.72	258	163	45.4	1507	7.2	1.8	371	3.5	258	163	45.4	2938	0	0	0		0
199	0	37	0	2	0	1	18.9778	0	0	0	0	0	0	0	4.9	2.5	284	4.2	0.55	312	302	5.6	1495	5.5	2.5	263	3.6	312	302	5.6	1495	0	0	0		0
200	0	61	1	2	0	1	27.6213	1	0	0	0	0	0	2	4.7	0.8	191	4.3	0.99	297	710	39.7	180	6.4	0.8	183	3.8	351	973	42	1450	1	0	0		0
201	0	63	0	3	1	1	40.4737	1	1	0	0	1	1	2	6.3	1.7	198	3.7	0.94	327	287	32.8	163	14.3	0.7	178	2.9	546	1306	101.6	2052	1	1	1	17.9618	1
202	0	64	1	2	0	1	28.9579	1	1	0	0	0	0	2	11	1	313	3.2	1.69	2101		361.9	755	25.9	0.9	304	1.7	2101			63507	1	1	1	11.9015	1
203	0	61	0	3	1	1	27.6946	1	1	0	0	0	0	0	7.7	1.3	422	3.6	0.81	302	978	41.1	495	7.7	1.2	399	3.1	302	978	41.1	495	0	0	0		0
204	0	63	1	3	1	1	26.4763	0	1	0	0	0	0	0	7.9	0.9	189	3.9	1.14	370	311	166.6	160	7.9	0.9	189	3.4	370	311	166.6	917	0	0	0		0
205	0	68	1	2	0	1	26.2552	0	0	0	0	0	0	2	3.9	0.4	129	4.1	1.03	581	1986	33.9	1023	7.4	0.4	129	3.4	688	2304	44.7	1023	1	0	0		0
206	0	53	0	1	0	1	24.0237	1	1	0	0	1	0	0	8.9	2.8	371	4.2	0.78	207	171	6.1	671	9.5	2	327	3.8	233	171	6.1	671	0	0	0		0
207	0	85	0	3	1	1	29.1778	1	1	0	0	0	1	0	9.3	1.5	223	3.6	1.98	668	393	108.7	358	9.3	1.1	206	2.8	740	469	186.4	2960	1	0	0		0
208	0	58	1	2	0	1	27.1131	1	0	0	0	0	0	0	11.3	1.1	272	3.9	1.08	313	1046	75.4	1147	11.3	1.1	271	3.4	328	1046	84	1147	0	0	0		0
209	0	44	1	2	0	1	51.4962	1	0	0	0	0	0	0	5.4	1.3	181	3.9	1.94	274	961	8.1	188	5.4	1.3	172	3.6	310	961	10.3		0	0	0		0
210	0	58	0	2	0	1	37.3843	1	0	0	1	0	0	0	7.1	1.5	328	3.9	0.84	415	258	63.4	439	7.8	1.5	328	3.4	982	258	63.4	439	1	0	0		0
211	0	76	1	2	0	4	31.2822	0	0	0	0	0	0	0	4.6	0.6	197	4.2	1.54	512	489	179.9	1087	6.3	0.6	197	2.9	727	557	200	4754	0	0	0		0
212	0	62	1	2	0	1	37.7137	1	1	0	0	1	0	2	5.2	1.7	519	3.6	0.89	292	364	44.7	290	5.6	1.7	490	2.9	343	364	46.7	290	1	0	0		0
213	0	68	0	3	1	1	33.327	1	1	0	0	0	0	0	10.2	2.3	191	3.7	1.83	257	74	56.1	178	11.6	1.7	174	3	662	518	325.3	1666	1	0	0		0
214	0	65	1	1	1	1	32.8824	0	0	0	0	0	0	2	6.8	1.1	154	3.9	1.05	377	327	68.3	219	8.5	0.9	154	3.2	465	493	105.7	345	1	0	0		0
215	0	70	0	2	0	1	51.25	0	0	0	0	0	0	0	4.3	0.6	203	4.1	0.8	603	790	76.1	314	6.6	0.6	203	3.4	735	1398	132.8	314	0	0	0		0
216	0	84	0	2	0	1	26.6137	0	0	0	0	0	0	0	6	2	205	3.8	0.94	332	883	98.5	273	7.7	1.7	146	2.9	472	1041	135.3		0	0	0		0
217	0	57	1	2	0	1	28.7724	0	0	0	1	0	0	2	5.4	1.2	212	3.9	0.74	721	544	118.7	350	5.6	1.1	212	3.6	721	874	118.7	517	1	0	0		0
218	0	26	1	2	0	1	22.779	0	0	0	0	0	0	0	3.2	1.1	208	4.1	0.89	237	80	1		3.5	1.1	201	3.6	237	82	1		0	0	0		0
219	0	61	1	3	1	4	23.2825	1	1	0	0	0	0	2	8.3	1.2	148	3.7	0.79		124	1.8	160	8.3	1.2	148	3.7		131	3.5		0	0	0		0
220	0	71	1	2	0	1	21.6358	1	0	0	0	0	0	0	4.1	0.8	245	3.5	0.78	316	854	140.1	286	15.3	0.4	142	2.7	606	2361	213.3	6956	1	1	1	13	0
221	0	60	0	2	0	1	25.649	1	1	0	0	0	0	0	8.8	0.9	250	3.2	1.55	306	580	118.5	908	8.8	0.9	231	2.5	341	688	118.5	1723	1	0	0		0
222	0	81	1	3	1	1	26.2149	0	0	0	0	0	0	0	3.9	0.9	157	3.7	3.69	487	1511	147.9	3365	13.4	0.4	128	2	1196	5692	321.1	3568	1	1	1	3.28819	1
223	0	84	0	1	0	4	25.0269	0	0	0	0	0	0	0	5.3	0.5	244	3.5	1.26	206	326	26	298	5.3	0.3	227	2.9	280	355	26	832	0	0	0		0
224	0	63	0	2	0	1	29.4931	1	1	0	0	0	0	2	10.7	0.5	266	3.6	1.21	322	1179	109.8	677	11.2	0.5	260	2.9	413	1225	134	3142	1	0	0		0
225	0	26	0	2	0	4	30.3125	0	0	0	0	0	0	2	8.8	1	380	3.8	0.62	165	12	4	206	12.6	1	316	3.2	169	40	56.7	518	1	1	1	2.22074	0
226	0	25	0	1	1	4	48.5388	0	0	0	0	0	1	1	5.1	1.4	362	3.9	0.82	397	35	4.8	747	6.8	1.2	326	3.3	631	52	20.4	747	0	0	0		0
227	0	46	1	3	1	1	28.2665	1	0	0	1	0	0	2	4.2	1.2	200	4.1	0.74	441	1163	236.5	226	4.4	1	196	3.5	441	1912	240.1	492	1	0	0		0
228	0	82	0	2	0	1	24.5778	0	0	0	0	1	1	2	9.4	1.7	482	3.6	0.96	304	1431	7	326	9.4	1.7	449	2.7	304	1431	7	326	0	0	0		0
229	0	68	1	2	0	1	28.9273	1	1	0	0	0	0	2	5.2	2	172	4	1.04	204	472	46.2	281	13.8	1	169	3.4	531	3919	376.8	32064	1	0	0		0
230	0	73	1	2	0	1	27.5444	1	1	0	0	0	0	0	10.6	1.3	199	4.2	1.58	428	1671	151.7	2000	10.6	0.7	178	3.3	749	4414	229.1	2000	1	0	1	1	0
231	0	77	1	1	1	1	28.4801	1	1	0	0	0	0	0	7	1.9	137	3.9	1.4	322	138	8.5	285	10.6	1.1	116	3.3	576	659	256.7		1	0	0		0
232	0	89	1	2	0	1	27.0993	1	1	0	0	0	0	0	9	1.9	202	3.3	1.7	379	1293	39.8	2159	9	1.9	183	3.1	383	1293	55	2159	0	0	0		0
233	0	80	1	3	0	1	29.7617	1	1	0	0	0	0	0	6.5	1.5	150	3.8	1.66	393	178	118.7	639	9.4	0.8	127	3.1	538	280	152.2	639	1	0	0		0
234	0	45	0	2	0	1	44.4423	0	1	0	0	0	1	0	9.9	1.3	205	3.6	1.33	460	169	181.4	295	14.5	1.3	205	3.1	460	282	233	425	1	0	0		0
235	0	92	1	2	0	1	19.3296	0	0	0	0	0	0	0	10.2	2.2	384	2.5	4.67	597	858	156.8	846	11.7	0.7	384	2.3	597	1507	187.3	1479	1	0	0		1
236	0	75	1	2	0	1	25.9516	0	0	0	0	1	0	2	10	0.7	195	3.5	1.15	389	382	158.8	263	10	0.2	195	2.9	450	636	221.3	2188	1	0	0		0
237	0	77	0	1	1	1	33.6609	1	0	0	0	1	0	0	5.2	0.5	153	4	0.99	334	198	20.9	185	6	0.5	143	3.8	384	280	38	253	1	0	0		0
238	0	24	0	2	0	1	29.4381	0	1	0	0	0	0	0	12.2	1.8	208	3	0.77	313	65	77.9	685	13	1.8	199	2.8	313	65	77.9	685	0	0	0		0
239	0	62	1	1	0	1	28.4412	0	0	0	0	0	0	1	11.3	1	299	4.8	2.84	376	2770	147.4	441	20	0.5	259	1.9	814	6917	575.3	1229	1	0	1	27.4417	1
240	0	61	0	3	1	1	41.6406	0	0	0	0	0	1	0	3.7	0.9	277	3.9	0.71	348	15	4.6	181	3.7	0.8	215	3.3	348	19	4.6		1	0	0		0
241	0	68	0	2	0	1	28.8415	1	0	0	0	0	1	0	12.8	2.3	411	4	0.68	376	1634	197.1	326	12.8	2.3	411	3.8	411	1930	215	326	0	0	0		0
242	0	39	0	2	0	1	59.7229	1	0	0	1	0	0	0	3.9	0.8	210	3.6	0.7	337	166	40.1	175	3.9	0.8	210	3.6	366	253	62.4		0	0	0		0
243	0	57	1	3	1	1	34.5345	0	1	0	0	0	0	0	6.3	1.1	192	3.6	0.8	427	1007	68.7		7.5	1.1	192	3.1	427	1055	73		1	0	1	1	0
244	0	67	0	2	0	1	31.2394	1	1	0	0	0	0	0	6.3	1.7	103	3.9	0.97	434	249	92.7	267	9.5	0.8	103	3.4	438	322	136	278	1	0	0		0
245	0	68	1	2	0	1	27.0643	0	0	0	0	0	0	0	4.6	1.1	146	3.4	1.53	265	156	81.1	402	7.8	0.7	146	2.9	327	439	105.9		1	0	1	2.19412	0
246	0	50	0	3	1	1	36.8405	0	1	0	0	0	0	0	6	2.1	294	3.3	0.61	221	449	56.1	324	8.3	2.1	294	3.2	282	449	56.1	332	0	0	0		0
247	0	59	1	3	1	1	31.8339	0	0	0	0	0	0	0	17.8	0.8	297	3.7	0.77	405	1807	429.5	276	19.3	0.6	90	2.4	1038	2286	429.5	52725	1	1	1	10.8625	1
248	0	80	1	2	0	1	22.3601	0	0	0	0	0	0	2	15	1.8	345	2.8	2.29	977	5957	265.2	739	17.2	1.2	280	2.6	977	6531	337.7	739	1	0	1	1.42456	1
249	0	53	1	2	1	4	23.0469	0	0	0	0	0	0	1	3.8	2	172	3.7	1.01	266	391	53.5	213	6.8	2	157	3.3	293	414	53.6		1	0	0		0
250	0	60	0	2	0	1	38.6719	1	0	0	0	0	0	0	6.2	2.1	227	4.3	1.04	404	446	72.4	228	8.5	1.5	189	3.5	553	477	72.4	598	1	0	0		0
251	0	67	1	3	0	4	30.9009	1	0	0	0	0	0	0	4.1	1.1	169	3.6	0.9	238	193	9.8	150	5.5	1.1	162	3.5	238	266	9.8	244	0	0	0		0
252	0	55	1	2	0	4	50.3904	1	1	0	0	0	1	0	6.5	1.1	241	3.9	1.64	384	85	17.6		16	0.6	165	3	772	412	77		1	1	1	45	0
253	0	56	1	2	0	4	27.6512	1	0	0	0	0	0	0	11	2.6	311	4.1	1.03	278		9.9		11	2.6	311	4.1	278		9.9		0	0	0		0
254	0	58	1	1	0	4	33.2918	0	0	0	0	0	0	1	4.8	1.4	202	3.7	0.77	397	62	8.3	603	5.5	1.2	202	3.7	397	62	13.7	603	1	0	0		0
255	0	68	1	2	0	4	32.9328	0	0	0	0	0	0	1	4.4	2.5	109	3.8	1.07	355	150	0.7	308	4.9	2.2	105	3.3	355	150	0.7	308	1	0	0		0
256	0	78	1	2	0	1	22.3691	0	1	0	0	0	0	0	16	1	185	3.8	4.72	469	3126	113.6	781	16	0.2	99	1.7	469	3126	424.8	3431	1	1	1	14.4188	1
257	0	41	1	2	0	4	21.1211	0	0	0	0	0	1	1	3.6	1.3	327	4	1.06	307	193	14.7	232	4.4	1.3	270	3.6	307	193	14.7	357	0	0	0		0
258	0	91	0	1	0	1	26.4541	1	0	1	0	0	0	0	11.9	1.5	294	3.7	1.57			50.3		11.9	1.5	294	3.7			50.3		1	0	1	2	1
259	0	63	1	1	1	1	26.9849	1	1	0	0	0	0	2	4.7	0.6	306	3.2	0.8	347	364	143.5	863	8.4	0.4	306	3	384	364	143.5	1124	1	0	0		0
260	0	52	1	2	0	1	26.7001	0	0	0	1	0	0	0	3.7	0.5	149	4	1.34	642	5939	41.3	955	11.4	0.5	143	3.2	822	5962	91.2	955	1	0	0		0
261	0	58	1	1	0	1	30.7302	1	1	0	0	0	0	2	3	0.8	148	4.1	1.64	383	1507	78.7	765	3.1	0.5	148	3.7	383	1507	78.7	765	0	0	0		0
262	0	39	0	2	1	1	37.5	1	0	0	0	0	0	2	5.5	1.3	158	3.3	0.66	338	80	53	341	6.1	1.1	149	3.1	381	80	113.9		1	0	0		0
263	0	67	0	3	1	1	30.7799	0	1	0	0	0	1	2	7.7	1.3	157	3.5	0.67	298	262	26.5		7.7	1.3	157	3.5	298	348	39.5		1	0	0		0
264	0	58	1	2	0	1	23.7254	1	0	0	1	0	0	0	2.8	0.8	94	3.2	1.41	300	431	29.9	309	3.6	0.8	94	2.8	371	546	49.4	392	0	0	0		0
265	0	58	1	1	0	4	24.9468	0	0	0	0	0	0	1	9.7	1.7	178	3.8	0.68	342	155	30.2		9.7	1.7	177	3.4	342	155	46.4		1	0	0		0
266	0	46	1	3	1	1	32.5817	1	0	0	0	0	1	0	10.7	2.1	331	3.6	0.93	281	528	90.4	248	16.9	1.2	313	2.8	532	2471	289.9	895	1	0	1	2	0
267	0	51	1	3	1	1	28.1597	0	0	0	0	0	0	0	10.5	2.9	200	4.3	0.76	339	2168	124.2		13.8	1.6	200	3.7	519	3105	144.5		1	0	1	1	0
268	0	47	1	3	0	1	30.4939	1	0	0	1	0	0	0	8.6	1.1	237	3.6	1.28	1193	10892	84.3	1073	10.9	1.1	237	3	1669	10892	143.8	1073	1	0	0		0
269	0	49	0	2	0	1	57.2436	1	0	0	0	0	1	0	5.3	1.4	194	3.8	1.56	459	419	109	210	5.5	1.2	189	3.5	459	521	172.1	481	1	0	0		0
270	0	92	1	1	0	1	20	0	0	0	0	0	0	2	12	1.2	219	3.6	4.13		6485	143.1	44213	12	1.2	219	3.6		6485	143.1	44213	0	0	1	1.21458	1
271	0	78	1	2	0	1	30.346	1	0	0	0	0	0	0	6.1	0.3	196	3.7	0.89	486	275		185	6.1	0.3	183	3.1	532	275		2121	1	0	1	4	0
272	0	64	1	1	0	1	33.8304	1	0	0	0	1	1	1	8.6	0.9	166	3.5	0.83	304	508	213.2	191	8.6	0.6	55	3.3	393	589	213.2		1	0	0		0
273	0	24	0	2	0	1	25.5726	0	0	0	0	0	0	1	5.4	1.7	170	4.4	0.72	210	97	0.8	859	5.4	1.7	170	3.8	210	97	0.8	859	0	0	0		0
274	0	70	1	2	0	4	25.3516	1	1	0	1	0	0	0	4.9	1.3	267	3.8	1.4	519	394	172.9		4.9	1.3	234	3.3	519	444	172.9		1	0	0		0
275	0	67	0	3	1	1	20.6837	1	0	0	0	0	0	1	5.5	0.4	224	4	1.2	212	2051	59.3	513	8.8	0.4	224	3.1	639	5950	205.3	513	1	0	0		0
276	0	48	0	2	0	1	29.8616	0	0	0	1	0	0	0	5.7	0.8	214	4	0.75	315	358	89.1	158	5.8	0.8	214	3.8	315	381	89.1		1	0	0		0
277	0	30	1	2	1	1	24.1646	0	0	0	0	0	0	0	15.1	2	305	4.5	0.69	250	185	5.3	322	15.1	2	262	4.4	250	229	21.4	322	1	0	0		0
278	0	68	1	1	0	4	22.6562	0	0	0	1	0	0	0	12.5	0.6	108	3.3	1.11	392	424	28.6	2912	14.3	0.6	100	2.7	491	424	40.9	2912	1	0	0		0
279	0	71	1	1	0	1	38.7963	1	1	0	0	0	1	0	5.8	1.1	202	4	0.97	365	272	73.5	166	6.3	0.8	187	3.4	374	385	143.5		1	0	0		0
280	0	54	0	3	0	1	32.5741	1	0	0	0	0	0	0	7	1.8	416	4.3	0.94	477	217	2.6	546	9	1.8	411	3.6	477	217	2.6	546	0	0	0		0
281	0	64	0	3	1	1	22.6153	0	1	0	0	0	0	2	7.5	1.1	170	3.9	1.08	668	1349	233.6	382	35.3	0.8	158	2.4	838	2425	384.6	7019	1	1	1	18	0
282	0	67	1	2	1	1	27.7344	0	0	0	0	0	0	0	2.7	0.3	160	3.1	0.82	565	1704	246.6	553	6.3	0.3	156	2.9	565	1877	246.6	797	1	0	0		0
283	0	52	0	1	1	1	28.3306	0	0	0	0	0	0	0	5.3	1.1	421	3.7	0.64	384	559	60.7	185	5.3	1.1	421	3.5	406	725	60.7	347	1	0	0		0
284	0	57	1	2	0	1	29.5062	1	1	0	0	0	0	0	5.1	0.5	132	3.5	1.83	401	944	171.1	514	30.1	0.4	132	1.9	810	1204	400.2	45720	1	1	1	43	0
285	0	54	1	3	1	1	28.7319	0	1	0	0	0	0	0	4.4	1.4	99	3.9	2.66	207	295	4.5		5.6	1.4	89	3.4	317	415	4.7		1	0	0		0
286	0	71	1	3	1	1	24.8016	0	0	0	0	1	0	2	9.1	0.7	289	3.4	0.79	371	353	244.6	552	9.1	0.7	289	2.9	393	428	295.4	667	1	0	0		0
287	0	73	0	3	0	1	52.0948	0	0	0	0	0	0	0	11.9	0.4	178	2.8	1.68	712	1574	316.5	684	19.4	0.1	162	2.5	1059	3044	467.9	2736	1	1	1	8.88598	1
288	0	80	0	2	0	1	26.5744	1	0	0	0	0	0	0	9.4	4.4	426	3.7	0.84	280	237	3.9	333	9.6	3.3	293	3.5	413	237	4.1		1	0	0		0
289	0	71	0	3	0	1	26.0917	1	0	0	0	0	0	0	5.2	1.2	233	4.1	0.68	295	451	35	321	5.7	1.2	226	3.6	434	1030	51.5	321	1	0	0		0
290	0	33	0	1	1	1	44.3027	0	0	0	0	0	0	0	6.5	0.6	219	3.5	0.62	223	71	100.2	644	6.8	0.6	213	3.1	223	71	106.8	644	1	0	0		0
291	0	53	1	2	0	1	26.3545	1	1	0	0	0	0	0	8.2	2	159	3.6	1.11	500	755	150.1	448	8.2	1.5	159	2.8	500	1101	150.1	448	1	0	0		0
292	0	41	1	3	1	1	43.8634	0	1	0	0	0	0	2	7.1	0.5	226	3.7	0.89	414	597	228.1	204	20.4	0.4	173	2.6	1200	5075	449.4	52229	1	1	1	14.3472	1
293	0	44	1	2	0	1	30.1422	0	0	0	0	0	0	0	10.5	1.5	234	4.6	1.06	295	386	57.8	150	10.5	1.5	204	3.5	406	2303	89	564	0	0	0		0
294	0	68	1	2	0	1	34.1138	1	1	0	0	0	0	2	5.5	1	268	3.5	2.58	565	1921	152.5	336	27.3	0.6	197	2.2	652		287.5	6580	1	1	1	13.5092	1
295	0	75	1	3	1	1	25.9862	0	0	0	0	0	0	2	8.1	0.8	312	4	2.27	405	1239	683.3	841	25	0.2	211	2.1	959	2147	683.3	4776	1	1	1	45.8028	1
296	0	73	0	1	1	1	24.5417	0	1	0	0	0	0	2	13.9	1.7	558	4	1.26	241	89	75.6	716	17.6	0.7	534	3.3	517	419	275	2308	0	0	0		0
297	0	43	1	3	1	4	29.8387	0	0	0	0	0	0	0	5.1	0.7	191	4	0.85	188	66	2.3		5.6	0.7	143	4	197	87	6.3		1	0	0		0
298	0	61	1	2	0	1	23.5673	0	0	0	0	0	0	0	10.4	1	133	4.4	1	366	1742	11.2	372	10.4	0.5	124	3.8	2959		94.3	6594	0	0	0		0
299	0	48	1	3	0	4	21.1833	0	0	0	0	0	0	1	3.5	0.3	79	2.1	1.66	197	1195	12.5	974	3.8	0.1	67	1.9	197	1248	14.9	977	0	0	0		0
300	0	69	1	2	0	1	22.9346	1	1	0	0	0	0	0	4.6	0.8	125	3.9	1.27	237	214	31.8	1669	9.2	0.6	116	3	530	266	47.4	15067	1	1	1	10	0
301	0	57	0	2	1	1	40.3706	1	1	0	0	0	0	0	6.5	2.9	186	3.2	0.62	333	678	83	252	6.5	2.5	186	3.2	333	678	134.1	261	0	0	0		0
302	0	60	1	3	1	1	34.1685	0	1	0	0	0	0	0	10.7	1.3	303	4.1	0.81	369	887	171.2	371	11.9	1.2	303	3.4	382	887	241.1	1828	1	0	0		0
303	0	62	0	3	0	4	29.2778	0	0	0	0	0	0	0	9.6	1.1	195	3.5	0.95	415	1133	190.6	773	9.7	0.3	195	2.8	415	1197	196.8	14086	1	0	0		0
304	0	72	1	3	1	1	25.625	0	1	0	0	0	0	0	7.5	1.3	210	4	1.39	269	258	66.3		7.5	0.9	169	3.3	410	636	114.7		0	0	0		0
305	0	68	1	2	0	1	23.7728	1	1	0	0	0	0	0	5	1.1	241	4.3	1.8	427	460	49.9	193	5	0.7	205	3.2	506	1261	59.9		1	0	0		0
306	0	34	0	3	1	1	50.0735	0	0	0	0	0	0	0	15.3	1.1	233	3.9	1.07	345	832	381.5	582	18.1	0.2	215	1.9	481	832		1092	1	1	1	5	0
307	0	56	1	1	0	1	12.2251	1	0	0	0	0	0	1	38.5	0.8	372	2.9	0.93	356	2088	362.6	4512	38.5	0.8	299	2.1	356	2088	362.6	4512	1	0	0		0
308	0	53	1	2	0	1	29.545	1	1	0	0	0	0	2	4.9	1.3	182	4.3	0.91	211	360	4.6	334	5.1	1.3	174	3.9	211	360	4.6		0	0	0		0
309	0	72	0	2	0	1	33.2781	0	0	0	0	0	0	2	4.8	1.6	211	3.5	1.05			43.1		4.8	1.6	182	3.5			47.3		0	0	0		0
310	0	87	0	3	1	1	25	0	0	0	0	0	0	0	4.8	0.6	120	4	1.69	475	709	22.4	280	6.8	0.6	103	3.1	476	841	207.5	325	1	0	0		0
311	0	39	0	2	0	1	40.7345	0	0	0	0	0	0	2	11.8	2	249	3.7	4.06	1485	1534	57.3	2087	13.6	0.6	63	3	2202	1946	59.4	3080	1	1	1	6.29556	1
312	0	45	0	2	1	4	34.0237	0	1	0	0	0	0	0	4.8	1.3	194	3.5	0.58	257	16	18.8		5.9	1.3	182	3.5	293	51	29.1		1	0	0		0
313	0	73	0	2	0	1	37.7344	1	0	0	0	0	0	2	5.1	1.4	256	3.3	1	540	525	79	208	7.7	1.4	256	3.3	576	525	79	440	1	0	0		0
314	0	87	0	3	0	1	42.9796	1	1	0	0	0	0	0	13.9	0.9	317	3.3	7.19	735	12158	295.7	1725	17.2	0.3	75	1.9	788	13263	429.4	4026	1	1	1	14.7179	0
315	0	57	0	2	0	1	35.0046	1	0	0	0	0	0	0	4.6	0.9	157	3.7	0.63	360	313	70.8	271	5.2	0.9	151	3.4	360	340	78.5	271	1	0	0		0
316	0	57	1	3	1	1	29.9878	1	1	0	0	1	0	0	7.9	1.4	173	4.1	2.34					7.9	1.4	173	3.8					0	0	0		0
317	0	64	1	1	0	1	17.301	0	0	0	0	0	0	0	5.6	0.6	32	1.6	7.48	296	1072	132.3	621	8.2	0.6	28	1.6	296	2167	181.2	754	1	0	1	1.78856	1
318	0	56	1	3	0	1	29.6905	1	1	0	0	0	0	0	12.3	0.9	770	3.1	1.27	472	585	141	8148	12.3	0.7	470	2.2	472	585	141	8148	0	0	0		0
319	0	74	0	1	1	1	20.6801	0	0	0	0	0	0	0	5	1.7	197	3.4	1.15	356	62	28.1	834	6	0.9	183	2.6	391	75	54.5	1829	1	0	0		0
320	0	44	1	2	0	1	32.8668	1	1	0	0	0	0	0	5.8	1.1	199	3.9	1.6	237	1321	139.6		8.8	1	189	3.2	557	1551	190.2		1	0	0		0
321	0	86	0	2	0	1	41.0644	1	1	0	0	0	0	0	5.9	1.3	159	4.3	1.47	296	356	45.1	477	6.9	1.2	143	3	451	1061	47.1		0	0	0		0
322	0	21	1	2	0	1	47.7698	1	0	0	0	0	0	0	21.9	0.4	300	4.3	2.75					21.9	0.4	193	3.4					0	0	1	2	0
323	0	88	0	2	0	1	37.9585	1	1	0	0	0	0	2	8.4	2.2	237	3.4	0.91	469	1280	85.4	646	11.6	1.3	229	2.9	469	1405	91.1	6630	1	0	0		0
324	0	32	1	2	0	4	24.9135	0	0	0	0	0	1	1	11.8	2.5	214	4.1	0.82	516	112	54.5	938	11.8	2.5	167	3.6	516	112	54.5	938	0	0	0		0
325	0	59	0	2	0	1	27.6562	1	1	0	0	0	0	0	7.9	0.7	223	3.6	1.91	401	636	156.4	181	7.9	0.7	223	3.6	401	636	156.4	181	0	0	0		0
326	0	47	1	3	0	1	21.8941	0	1	0	0	0	0	0	6.2	0.5	180	3.8	2.13	203	313	3.1	435	6.2	0.5	125	3	203	563	12.7	516	0	0	1	0.360046	0
327	0	84	1	2	0	1	26.0051	0	0	0	0	0	0	2	8.2	1.6	159	3	1.44	532	342	94.6	1097	22.5	0.5	85	1.8	595	863	301.9	12454	1	1	1	28.1196	1
328	0	83	1	2	0	1	15.8926	1	0	0	0	0	0	0	5.9	1.9	192	3.3	0.83	341	337	19.2	589	6.2	1	164	2.8	679	1741	135.7	589	1	0	0		0
329	0	36	0	2	0	1	39.4497	0	0	0	0	0	0	0	3.8	1.2	177	3.6	0.71	344	187	51.4	160	3.9	1.2	164	3	344	187	70.2		0	0	0		0
330	0	56	1	3	1	4	29.6163	0	0	0	0	0	0	2	8.7	1.6	186	4.4	1.04	286	311	49.9	311	8.7	1.4	126	3.3	286	311	95.5	311	0	0	0		0
331	0	58	1	2	0	1	27.1273	1	0	0	0	0	0	0	9.3	0.4	141	3.7	0.84	491	354	214.5	405	9.3	0.4	141	3.3	732	806	214.5	743	1	0	0		0
332	0	64	0	2	0	1	30.8638	1	1	0	0	0	0	2	8.7	0.7	207	3.2	3.08	555	407	179.5	532	28.5	0.7	56	1.7	1265	2721	179.5		1	1	1	9.87589	1
333	0	64	1	1	0	1	23.2959	1	0	0	0	0	0	2	4.4	1.2	168	3.7	1.35	259	2702	92.3	1809	4.9	1	168	3.1	259	2702	92.3	1809	0	0	0		0
334	0	86	0	2	0	1	31.1856	0	0	0	0	0	0	0	7.8	1	104	3.4	2.92	451	240	103.6	263	8.6	0.8	87	2.9	451	249	133.1	346	1	0	1	2.35372	1
335	0	71	0	2	0	1	21.3601	0	0	0	0	0	0	0	8.4	0.7	180	3.5	0.67	443	228	132	336	8.6	0.7	180	2.6	443	382	189.5	809	1	0	0		0
336	0	57	1	3	1	1	33.5635	1	0	0	0	0	0	0	9.8	0.5	167	3.6	0.65	336	964	219.6	168	13.6	0.5	167	2.9	366	1621	310.4	488	1	1	1	6	0
337	0	59	1	3	1	1	33.2939	1	1	0	0	0	0	0	6.9	0.8	220	4	1.12	510	277	120.5	547	6.9	0.5	206	3.4	810	681	261.5	3761	1	0	0		0
338	0	61	1	2	0	1	30.9721	1	1	0	0	1	1	1	7.9	1.4	213	4	1.72	581	1313	111.5	265	11.3	0.8	213	3.2	655	2098	307	3520	1	0	0		0
339	0	59	0	3	0	4	35.0622	0	0	0	0	0	0	0	3.8	1.9	189	3.8	0.67	271	212	16.2	168	4.7	1.5	189	3.6	271	269	30.7		1	0	0		0
340	0	34	1	3	1	1	36.3478	0	0	0	0	0	0	1	7.9	1	182	3.9	0.96	449	1502	104.4	358	9	0.6	182	3.5	530	2095	157.5	358	1	0	0		0
341	0	63	0	2	0	1	34.1918	0	0	0	0	0	0	0	7.5	1.5	250	3.8	0.91	495	163	101.1	541	7.6	0.4	231	3.4	495	197	101.1	3277	1	0	1	0.958044	0
342	0	62	1	3	0	1	19.1113	1	1	0	0	1	0	2	15.3	0.8	240	3.2	0.79	226	3500	186.1	314	17.1	0.5	186	2.2	226	4532	204.2	403	1	0	0		1
343	0	55	0	1	1	1	37.1343	1	0	0	0	0	1	0	6	1.5	244	4	0.71	301	425	44.6	552	7.5	1.5	244	3.5	301	437	64.5	552	0	0	0		0
344	0	83	1	3	0	1	30.1783	0	0	0	0	0	0	2	5.3	1.6	180	2.5	2.83	371	165	73.1	294	5.3	0.5	155	1.9	371	207	135.7	321	0	0	0		0
345	0	77	1	1	0	1	37.5291	0	0	0	0	0	0	2	5.1	0.7	177	3.9	1.18	321	733	54.5	309	5.1	0.7	158	3.5	321	860	68.2	384	1	0	0		0
346	0	86	1	2	0	1	28.9846	0	0	0	0	0	0	0	7.7	0.8	160	3.6	1.14	486	121	217.6	291	15.1	0.3	28	1.6	676	1364	413.1	43765	1	1	1	23.005	1
347	0	41	1	2	0	1	24.3929	1	1	0	0	0	0	0	7	1.6	155	2.7	5.6	356	179	35.7	154	7	1.6	155	2.4	356	188	50.3	256	1	0	0		0
348	0	79	0	3	1	1	38.9778	0	0	0	0	0	0	0	7.9	0.9	326	4.1	0.97	251	232	30.5	277	19.1	0.8	296	2.9	626	1024	99.8	3410	1	1	1	15	0
349	0	64	1	3	1	1	26.0237	0	0	0	0	0	0	0	8.7	0.5	215	3.5	0.76	608	2290	298.8	276	8.7	0.5	215	3.2	695	2807	385.1	359	1	0	0		0
350	0	52	1	3	0	1	35.593	0	0	0	0	0	0	0	5.7	0.8	230	3.6	0.87	238	77	25.6	176	16.1	0.5	130	2.4	716	770	284.9		1	1	1	28	0
351	0	50	0	1	1	1	31.5882	1	0	0	0	0	0	0	3.1	0.8	276	3.6	0.62	425	164	78.6	263	8.7	0.5	265	3.4	937	632	115.2		1	0	0		0
352	0	52	1	3	1	1	30.2222	0	0	0	0	0	0	0	10.8	1.1	247	4.4	0.83	582	298	121.6	193	10.8	1.1	247	3.5	582	444	196	990	1	0	0		0
353	0	90	0	2	0	1	18.8431	1	1	0	0	0	0	0	5.4	1.5	252	4.5	1.5	288	812	13.3	685	13	1.2	242	3.7	328	1077	93.2	1027	0	0	0		0
354	0	40	0	3	1	1	45	0	0	0	0	0	0	0	6.2	1	226	4.3	0.64	354	292	35.2	172	6.2	1	226	4.3	354	292	35.2	172	0	0	0		0
355	0	46	0	3	0	1	36.5634	0	0	0	0	0	0	0	4.6	1.4	252	3.8	0.95	186	161	39.7		5.1	0.8	238	3.7	209	186	53.7		1	0	0		0
356	0	75	1	2	0	1	28.3737	0	0	0	0	0	0	0	8.5	0.8	224	3.5	0.86	637	983	213.4	406	8.5	0.8	217	3.1	706	1587	229.7	537	1	0	0		0
357	0	42	0	2	0	1	27.112	0	0	0	0	0	0	0	4.6	1.5	175	4	0.84	399	204	80.6	164	4.6	0.8	175	3.4	399	339	135.8	955	1	0	0		0
358	0	61	1	2	0	1	24.4423	0	0	0	0	0	0	0	9.7	0.9	186	3.5	0.81	420	511	157	343	9.7	0.9	186	3.3	471	2381	166.2	1681	1	0	0		0
359	0	79	1	3	0	1	26.3085	0	0	0	1	0	0	0	5.5	0.9	188	3.1	1.11	448	778	244	801	15.1	0	84	2.1	3186	13063	245.4	10902	1	1	1	13.6278	1
360	0	65	1	2	0	1	35.9803	1	1	0	0	0	0	0	2.2	0.5	79	3.5	2.15	512	525	109.5	1070	8.8	0.2	79	2.1	3550	2237	285	4338	1	1	1	15.8048	1
361	0	48	1	2	0	1	27.444	0	1	0	0	0	0	0	6.3	0.7	122	4.4	1.85	492	3465	47.6	503	6.3	0.7	97	2.8	492	3465	83.6	692	0	0	1	1	0
362	0	19	1	3	1	1	29.1921	0	0	0	0	0	0	0	7.5	1.6	151	4.2	0.79	449	317	178.9	306	10.1	1.1	130	3.5	581	543	225.1	512	1	0	0		0
363	0	66	0	3	1	1	25.5064	1	1	0	0	0	0	0	4.3	1.1	193	3.8	0.85	215	125	21.5	278	6.5	1.1	170	3.6	288	272	97.5	321	1	0	0		0
364	0	56	0	3	1	1	26.84	1	1	0	0	0	0	0	5.8	2.2	150	3.5	0.75		605	48.8	205	7.2	2.2	150	3		605	53.4		1	0	0		0
365	0	61	1	2	0	1	28.9128	1	0	0	0	1	0	0	8.6	1.2	191	4	1.08	597	2804	265.4	498	10.8	1.1	190	3.1	721	4155	299.5	739	1	0	1	1.99792	0
366	0	65	1	2	0	4	24.8438	1	1	0	0	0	0	1	11.6	1.1	699	3.4	2.53	444	151	200.6	189	35.2	0.2	299	1.6	983	3392	294.5	3415	1	1	1	31.2509	1
367	0	48	0	2	0	1	37.3509	0	0	0	0	0	0	0	4.8	1.8	352	4.3	0.74	268	25	30.8	691	5.9	1.5	313	3.9	268	27	58.1	691	1	0	0		0
368	0	69	1	1	0	4	29.7578	0	0	0	1	0	0	1																		0	0	0		0
369	0	62	0	3	1	1	32.4444	1	0	0	0	0	0	0	6.8	1	275	3.8	0.91	272	780	61.5	1539	6.8	1	275	3.4	283	780	61.5	1539	0	0	0		0
370	0	79	0	3	1	1	25.8667	1	0	0	0	0	0	0	2.2	0.9	173	4.8	1.47	251	87	5.5	203	2.8	0.9	138	4.3	251	94	5.5	203	0	0	0		0
371	0	45	1	2	0	1	26.9646	0	0	0	1	0	0	0	6.7	0.8	321	4	1.19	306	942	219.7	489	10.8	0.7	321	3.4	384	1611	302.1	678	1	0	0		0
372	0	53	1	3	1	1	32.4317	1	0	0	0	0	0	0	9.7	1.6	202	3.5	1	901	1244	104.7	2761	14.9	0.3	193	2.5	901	1648	196.1	11825	1	1	1	5.57749	0
373	0	58	0	2	0	1	34.8521	1	0	0	0	0	0	0	4.1	0.9	79	3.9	0.71	735	1890	29.9	836	4.1	0.9	73	3.5	890	1890	29.9	911	0	0	0		0
374	0	47	0	2	0	1	28.5976	0	0	0	0	0	0	0	6.7	1.7	291	4	0.8	237	118	4.7	266	8.1	1.7	274	4	237	118	4.7	266	0	0	1	0.165972	0
375	0	55	1	2	0	1	30.6228	1	1	0	0	0	0	0	5	1.5	188	3.6	1.36	293	314	148.9		7.7	0.9	188	3.5	468	561	214.6		1	0	0		0
376	0	42	0	3	1	1	25.4775	0	0	0	0	0	0	0	4.8	1.2	219	3.8	0.61	240	109	54		7.5	1.2	219	3.5	278	109	54		0	0	0		0
377	0	73	1	3	0	4	26.4242	1	0	0	0	1	0	0	11.8	0.7	304	3.7	0.8	204	112	18.4	341	11.8	0.7	285	3.3	204	172	94.8	351	1	0	0		0
378	0	84	1	2	0	1	23.6251	0	0	0	0	0	0	0	6.9	1.2	167	3.8	1.06	319	352	208.4	661	11.5	0.2	156	3	407	511	247.4	760	1	0	0		0
379	0	31	0	3	1	1	27.9551	0	1	0	0	0	0	0	8.4	0.9	358	3.2	0.75	257	12	31.2	796	9.1	0.9	285	2.7	257	22	45.7	796	1	1	1	17	0
380	0	71	1	3	0	1	21.1203	1	0	0	0	0	0	0	6.5	0.6	133	3.3	0.75	411	1285	119.3	377	12.3	0.2	133	2.9	500	1923	134	389	1	0	0		0
381	0	53	1	3	1	1	31.9863	1	1	0	0	0	0	0	8.5	2.2	266	3.7	0.8	314	3577	107	327	11.3	1.2	266	3.4	401	3577	120.5	327	1	0	0		0
382	0	37	0	3	1	1	45	0	0	0	0	0	0	0	5	1.8	199	3.1	0.75	227	461	9.4		5	1.3	143	3.1	428	629	50.9		1	0	0		0
383	0	42	1	2	0	1	31.0119	0	0	0	0	0	0	0	5.7	0.8	163	3.9	1.36	301	514	70.7	208	5.7	0.8	157	3.8	412	742	118.4	340	0	0	0		0
384	0	56	1	3	1	1	31.7662	1	0	0	0	1	0	2	3.7	1.3	143	4.1	0.87	314	737	29		3.9	0.9	121	3.5	530	4016	69.5		1	0	0		0
385	0	68	0	3	1	1	26.4792	1	0	0	0	0	1	0	6.5	1.6	255	4.1	0.73	335	292	46.7	210	7.1	1.3	255	3.6	443	626	127.9		1	0	0		0
386	0	58	0	3	1	1	32.7734	1	1	0	0	0	0	0	5.9	0.6	274	3.8	1.36	466	251	176.6	418	8.2	0.3	274	3.3	691	338	223.3	1596	1	0	1	8	0
387	0	40	0	3	1	1	42.6667	1	0	0	0	0	0	0	6.5	1.4	242	4	0.62	351	280	30.3	401	6.5	1.4	242	3.6	351	280	72.7	401	0	0	0		0
388	0	49	1	3	1	1	26.7885	0	0	0	0	0	0	0	17.1	1.1	234	3.8	0.84	246	420	185.2	744	17.7	1	191	3.3	326	998	267.8	744	1	0	0		0
389	0	65	0	1	0	1	45.3633	0	0	0	0	0	0	2	4.8	1.8	134	3.7	0.98	342	148	19.5		6.8	1.6	101	3.1	342	149	19.5		1	0	0		0
390	0	46	1	3	1	1	24.6166	1	0	0	1	0	0	0	3.8	1.5	273	3.2	0.7	535	992	105.1	295	4.5	1.5	273	3.1	535	992	105.1	295	1	0	0		0
391	0	48	1	3	1	1	29.308	0	1	0	0	0	0	0	5.1	0.8	140	3.8	0.93	288	804	28.3		5.1	0.8	140	3.8	288	804	28.3		0	0	0		0
392	0	81	0	3	1	1	33.7556	0	0	0	0	0	0	2	6.6	2	265	3.5	0.67	265	187	65.1	213	6.6	1.2	247	3.2	378	219	120.7	748	1	0	0		0
393	0	45	0	2	0	1	35.2734	1	0	0	0	0	0	0	7.8	1.2	384	4	0.75	193	12	14.4	612	7.8	1.2	356	3.6	209	17	20.7	612	0	0	0		0
394	0	21	1	2	1	1	60.5906	1	1	0	0	0	0	0	7	1.7	195	3.2	0.67	602	1941	60.3	312	14.6	1.5	182	2.9	602	2159	197.5	2483	1	0	0		0
395	0	37	1	3	1	1	25.0794	0	0	0	0	0	0	0	8.9	1.6	177	3.9	0.73	363	512	69.8	245	14.8	0.9	177	3.6	464	916	206.1	268	1	0	1	1	0
396	0	47	1	3	0	1	28.5513	1	1	0	0	0	0	2	19.4	1.1	263	4.4	1.04	228	776	59.3	209	19.4	1	248	3.6	257	1183	234		1	0	0		0
397	0	37	1	1	0	4	39.6989	0	0	0	0	0	0	1	15.1	2.3	178	3.7	0.76	206	114	83.4	226	15.1	1.5	166	3.2	345	155	153.8		1	0	0		0
398	0	48	1	3	0	1	22.2378	1	0	0	0	0	0	0	3	0.4	75	3.4	1.58	818	4265	73.4	1111	11.9	0.3	72	3.1	886	4883	128.9	1111	1	0	0		0
399	0	76	1	1	0	4	20.816	0	0	0	0	0	0	0	18.8	0.8	249	3.6	1.13	369	1406	343.2	693	21.8	0.4	249	1.8	628	4011	402.1	4706	1	1	1	17.0368	1
400	0	49	1	3	1	1	33.8518	0	0	0	0	0	0	0	8.2	2.2	238	3.5	0.74	455	1585	52.1	377	8.2	1.7	238	3.2	593	1585	93.7	452	1	0	0		0
401	0	41	0	2	1	1	36.0664	0	0	0	0	0	0	0	7.3	0.8	372	3.2	0.63	418	83	87.3	252	10.8	0.8	372	2.8	418	83	87.3	343	1	0	0		0
402	0	55	1	3	0	1	29.7211	1	0	0	0	0	1	0	5.5	0.6	188	4.2	0.95	808	3818	128.2	209	5.5	0.4	184	3.4	808	7253	217.6		1	0	0		0
403	0	84	0	2	0	1	26.079	1	0	0	0	0	0	0	11.5	1.4	259	3.5	1.15	305	692	224	263	11.5	1.1	259	3.2	328	710	224		1	0	0		0
404	0	53	1	2	0	1	30.1235	0	0	0	0	1	0	1	3.8	0.9	140	4.1	1.21	600	1267	103.1	224	8.7	0.6	131	2.2			103.1	6060	1	1	1	6.56872	0
405	0	76	0	3	1	1	28.956	1	0	0	1	0	0	0	5.7	2.1	262	3.7	1.17	259	331	123.5	281	5.8	2.1	262	3.5	264	363	135.7	281	0	0	0		0
406	0	45	1	2	0	1	27.0815	0	0	0	0	0	0	0	13.6	3.1	292	3.5	0.77	691	14181	21.7	4499	13.6	1.1	158	3	691	14181	40.6	4499	1	0	0		0
407	0	53	0	3	1	1	28.6322	1	1	0	0	0	0	0	12.7	2.8	325	3.9	0.63	383	453	212.9		15.5	1.8	280	2.4	399	778	301.4		1	1	1	5	0
408	0	46	0	2	0	1	27.6389	0	0	0	0	0	0	0	1.6	0.5	173	4.2	0.67	522	966	21.7	159	2.5	0.5	173	4	568	1278	26.1	2865	1	0	0		0
409	0	58	1	1	0	4	18.7171	0	0	0	0	0	0	1	6.3	0.8	273	2.5	0.91	399	422	35.4	1084	21.7	0.4	179	1.8	578	595	143.6	3356	1	1	1	11	0
410	0	32	0	2	0	1	56.4972	1	0	0	0	0	1	2	5.8	1.2	182	3.1	0.72	343	97	59.5	694	9.3	0.7	163	2.7	647	253	220.7	1059	1	0	0		0
411	0	63	1	3	1	4	26.5469	0	1	0	0	0	0	0	10.6	3.5	349	3.9	1.02					10.6	1.3	212	3.9					0	0	0		0
412	0	52	1	2	0	1	35.0865	0	0	0	0	0	0	0	11.6	2.2	250	4.1	1.11	229	1172	356	789	18.2	1.7	250	3.4	250	2073	356	1041	1	0	0		0
413	0	54	1	1	0	1	22.1791	0	0	0	0	0	0	0	4.8	0.7	160	3.6	1.07	453	2091	77.5	205	6.3	0.7	150	2.7	453	2091	87.2	1000	1	0	0		0
414	0	34	0	2	0	1	46.875	0	1	0	0	0	0	2	3.4	1.1	196	3.6	0.68	292	15	20	317	3.4	1.1	185	3.1	292	26	27.5		0	0	0		0
415	0	78	1	2	0	1	28.238	1	0	0	0	0	0	0	5.4	0.5	232	3.8	0.96	478	2260	136.8	335	5.4	0.5	232	3.2	478	2260	136.8	335	1	0	0		0
416	0	42	1	2	0	1	32.3115	0	0	0	0	0	0	0	7	2	188	4	1.11	850	11937	156.1	556	14.7	1.9	188	3	850	13346	255.2	1273	1	1	1	2.22992	0
417	0	30	0	2	0	1	24.3827	0	1	0	0	0	0	0	3	1.1	200	4.1	0.76	179		1		3	1.1	194	4.1	179		1		0	0	0		0
418	0	45	1	3	1	1	28.5417	0	0	0	0	0	0	0	3.9	1.3	168	4	0.72	336	679	60.1		4	0.8	165	3.6	336	679	62.7		1	0	1	0.355289	0
419	0	58	0	3	1	1	21.824	1	1	0	0	0	0	0	4.8	1.9	213	3.6	0.83	305	393	65.1	218	5.2	1.8	213	3.4	305	393	65.1	266	0	0	0		0
420	0	68	0	2	0	1	26.7811	0	0	0	0	0	0	0	11.3	1.8	210	2.2	8.54	954	3124	24	315	11.3	1.6	202	1.5	995	4191	36.5		1	0	0		1
421	0	58	0	2	1	1	28.4606	1	1	0	0	0	1	0	7.1	2.6	323	3.5	0.75	343	768	67.7	371	7.1	2.5	323	3.3	343	768	67.7	371	0	0	0		0
422	0	34	1	2	0	4	35.9325	1	0	0	1	0	0	1	7.6	2.8	334	2.8	0.72	167	235	31	252	7.8	1.5	265	2.8	175	235	46.1	252	1	0	0		0
423	0	71	0	2	0	1	25.9111	1	1	0	0	0	0	0	15.6	2.1	531	3.3	3.6	538	463	126.2	1664	18.1	0.9	376	1.9	538	835	219.3	1784	0	0	0		0
424	0	50	1	3	1	1	26.5141	0	0	0	0	0	0	0	9.9	1.2	283	3.6	1.1	730	1118	76.3	227	9.9	0.7	273	3.1	730	1118	78.5		0	0	0		0
425	0	43	0	3	1	1	26.4649	0	0	0	0	0	0	0	4.8	1.1	359	3.6	0.65	215	133	113	677	4.8	1	349	3.3	262	136	113	677	0	0	0		0
426	0	84	0	3	0	1	27.0815	0	0	0	1	0	0	0	6.5	1	253	3.5	1.19	421	110	97	669	6.5	0.9	253	3.1	436	178	99.2	838	1	0	0		0
427	0	72	0	2	0	1	32.5069	1	0	0	0	0	0	0	6.2	0.8	159	3.4	0.86	525	137	144.4	461	17.4	0.5	159	1.9	720	1326	367.7	37272	1	1	1	52	0
428	0	44	1	1	1	1	31.8685	1	1	0	0	0	0	0	6.9	1.1	151	4.2	1.75	344	430	58.2		7.6	0.8	147	3.4	344	711	192.3		0	0	0		0
429	0	41	1	3	1	1	29.2758	0	0	0	0	0	0	0	4.4	1.5	149	4	0.92			14.1		4.4	1.5	149	4			14.1		1	0	0		0
430	0	72	1	1	0	4	29.5326	1	1	0	1	0	0	0	6.3	1.3	168	3.6	1.51	345	2145	9.8	315	23.4	0.4	108	2.2	563	8792	129.1	541	1	1	1	11.3306	1
431	0	63	1	1	0	4	20.6638	1	1	0	1	1	0	1	7.6	0.2	206	3.6	1.28		941	106.8	658	10.3	0.2	161	3		941	106.8	658	1	0	0		1
432	0	67	0	2	0	1	25	1	0	0	0	0	0	0	3.2	2.1	212	3.5	1.08	191	37	3.2		3.2	1.8	180	3.5	191	42	3.2		1	0	0		0
433	0	64	1	3	1	1	28.2853	0	0	0	0	0	0	0	4.2	1.1	221	3.9	0.72	326	784	70	155	4.2	1	209	3.5	326	784	70		1	0	0		0
434	0	62	1	2	0	1	24.4062	0	0	0	0	0	0	0	6.5	0.7	244	3.7	1.15	339	637	213.4	332	6.5	0.7	244	3.6	339	637	213.4	332	0	0	0		0
435	0	50	0	3	1	1	30.2343	0	0	0	0	0	1	0	8.1	0.9	203	4	0.77	471	248	152.9	364	8.1	0.9	203	3.7	481	288	157.6	364	0	0	0		0
436	0	58	1	2	0	1	20.3398	1	0	0	0	0	0	0	12.1	2.5	155	2.6	1.25	291	2186	20.9	478	13	1.5	112	2.2	291	2186	43.1	478	1	0	0		0
437	0	45	0	1	0	1	43.923	1	0	0	0	0	1	0	6.2	0.8	208	3.5	0.9	599	285	173.4	1957	12.8	0.8	181	3	1274	402	187.5	3605	1	1	1	10	0
438	0	40	1	3	1	1	19.7804	0	0	0	0	0	0	0	17.5	1.5	606	3.5	0.84	989	6391	422.2	2134	20.6	0.5	327	2.2	989	6391	550.4	16063	1	1	1	21.5808	0
439	0	64	0	2	0	1	30.4477	1	0	0	0	0	0	0	4.1	1.4	120	3.7	1.9	483	4494	93	713	9.3	0.5	120	3.4	747	11826	135.4	905	1	0	0		0
440	0	57	0	2	0	1	30.5469	0	0	0	0	0	0	2	6.6	0.5	217	4	0.64	159	155	48	150	6.7	0.5	114	3.2	209	543	83.2		1	0	0		0
441	0	59	1	3	0	1	38.9453	1	1	0	1	0	0	2	9.5	0.6	175	4.6	1.05	226	487	124.1	171	9.5	0.5	164	3.4	300	558	140.3	189	1	0	0		0
442	0	82	0	3	1	1	22.6561	1	1	0	1	0	0	0	8	1.2	241	4.3	2.06	353	638	222.6	903	9.8	1.2	222	3.3	501	653	222.6	1004	1	0	0		0
443	0	69	0	2	0	1	29.6875	1	1	0	0	0	0	0	6.2	1.2	244	3.6	0.71	218	256	90.8	152	6.2	1	212	3.2	218	284	92.3		1	0	0		0
444	0	82	1	2	0	4	26.9827	1	1	1	0	0	0	0	3.4	1.1	102	3	1.12	286	669	27.6	318	4.7	1.1	102	2.9	327	785	42.4	322	0	0	0		0
445	0	67	1	3	0	1	25.8505	0	0	0	0	0	0	2	9.5	1	152	4.1	0.81	200	327	55.1	421	9.5	0.8	140	3.3	462	1110	100.7	500	1	0	0		0
446	0	39	1	3	1	1	27.9904	0	0	0	0	0	0	2	10.5	1	106	4	1.16	205	1418	192.4	505	16.3	0.9	106	3.5	617	2377	202.7	617	1	0	1	2	0
447	0	45	0	1	0	4	20.0692	0	0	0	0	0	1	1	3.2	1	116	3.2	0.62	202	59	4.1		3.2	1	116	3.2	212	59	4.1		0	0	0		0
448	0	62	0	2	0	1	32.3414	1	1	0	0	0	0	0	9.2	1.6	384	3.7	0.71	512	286	214.2	11444	9.2	1.2	308	3.2	539	286	214.2	15432	1	0	0		0
449	0	32	0	2	0	1	26.6631	0	0	0	0	0	0	0	20.1	1.2	104	3.4	0.57	210	151	67	317	29.1	0.5	104	3.1	273	151	67	806	0	0	0		0
450	0	83	1	2	0	1	23.3067	1	0	0	0	0	0	2	4.6	1	121	3.9	0.92	226	853	94	2901	8.2	0.6	114	3.1	432	1811	175.1		1	0	0		0
451	0	52	0	2	0	1	34.0085	0	0	0	0	0	0	0	5.2	1.1	217	4	0.75	306	42	21.8	216	5.2	1.1	193	3.6	306	60	22	216	1	0	0		0
452	0	61	1	3	1	1	33.4642	0	0	0	0	0	0	0	7.8	1.6	591	3.1	0.8	425	2404	59.7	753	7.8	1.5	522	3.1	453	2404	59.7	1588	1	0	0		0
453	0	64	0	3	0	1	30.3125	1	0	0	0	0	0	0	6.2	2	400	4.3	1.03	382	686	22.5	300	6.2	1.4	289	3.8	382	686	22.5	444	0	0	0		0
454	0	66	1	3	0	1	28.4086	0	0	0	0	0	0	2	4.9	1.2	131	4	1.48	825	3793	40.4	470	28.7	0.3	130	2	1001	5224	292.9	14085	1	1	1	15.137	1
455	0	58	1	3	1	1	31.6406	1	1	0	0	0	0	0	5.6	1.4	613	3.6	0.84	295	777	101.7	600	6.1	1.4	605	3.2	344	777	101.7	600	1	0	0		0
456	0	78	1	1	1	1	31.6797	1	1	0	0	0	0	2	11.2	1.6	143	4	1.02	218	543	80.1	189	41.9	0.8	143	2.1	811	4868	150.1		1	1	1	26	1
457	0	63	0	3	0	1	26.7986	1	1	0	1	0	0	0	3	0.8	133	4.1	0.65	355	1015	34.7		3	0.8	128	3.3	355	1015	34.7		0	0	0		0
458	0	53	1	2	0	1	35.1772	0	1	0	0	0	0	0	7.5	1.5	198	3.7	1.09	487	511	128.9	285	9.9	1.3	198	3.4	603	1656	225.4	499	1	0	0		0
459	0	54	1	3	1	4	26.8781	0	0	0	0	0	0	1	9.4	3.7	140	3.4	1.64	173	441	106.9	676	9.4	2.3	140	3.1	198	474	132.1	676	1	0	0		0
460	0	33	0	3	1	1	38.0889	1	1	0	0	0	0	0	7.2	1.2	307	3.8	0.6	281	158	217.8		7.2	1.2	307	3.5	307	162	217.8		1	0	0		0
461	0	31	1	1	0	4	29.0859	0	0	0	0	0	0	1	2.1	0.7	138	4.2	0.69	229	148	16.5	158	4.3	0.7	128	3.8	229	148	16.5		0	0	0		0
462	0	67	1	1	0	1	29.6797	1	1	0	0	0	0	0	6.3	0.8	168	3.9	1.36					6.3	0.8	145	3.9					0	0	0		0
463	0	42	0	3	1	1	43.0089	0	0	0	0	0	0	0	4.7	1	156	3	0.62	189	37	20.3	2187	8	0.5	145	2.6	242	110	202.6	6356	0	0	0		0
464	0	80	1	1	0	1	20.5099	1	0	0	1	1	0	2	16.7	3.8	311	4.1	1.77	680		99.2	910	16.7	3.8	311	3	680		99.2	910	1	1	1	0.849919	1
465	0	58	0	1	1	1	24.5312	1	0	0	0	0	0	0	9.9	0.9	266	4	0.76	602	660	230.4	289	9.9	0.9	259	3.4	602	811	230.4	768	1	0	0		0
466	0	35	0	3	1	1	33.8814	0	0	0	0	0	0	0	11.7		206		0.64					11.7		190						0	0	0		0
467	0	45	0	3	1	1	44.1379	1	1	0	0	0	0	0	6.2	1	253	3.9	0.85	368	299	66.7	205	6.6	0.8	233	3.4	606	680	243.3		1	0	0		0
468	0	64	1	3	1	1	30.0465	0	0	0	0	0	0	2	11.8	2.1	290	3.9	1.04		287	338.7	238	14.1	1.5	184	2.5		533	378.7	16079	1	1	1	20	0
469	0	48	1	3	1	4	28.7558	0	0	1	0	0	0	0	4.3	0.3	45	2.3	0.93	226	329	146.1	5521	10.5	0.3	30	1.8	226	473	146.1	7284	1	0	0		0
470	0	44	1	2	0	4	22.1453	0	0	0	0	0	0	1	5.6	1.4	314	4.4	0.89	340	29	4.5	216	5.6	1.4	314	4	340	29	4.5	216	0	0	0		0
471	0	50	1	3	1	1	34.3057	1	0	0	0	0	0	0	3.5	0.6	127	3.9	0.95	165	104	15.6	401	3.6	0.6	127	3.9	220	122	15.6	401	0	0	0		0
472	0	47	1	2	0	1	23.4741	0	0	0	0	0	0	0	3.9	1.3	179				419		187	3.9	1.3	179			419		187	0	0	0		0
473	0	83	1	2	1	1	20.2411	1	0	0	1	0	0	2	5.9	1.9	108	4	1.94	449	2497	89.2	7441	9.7	0.9	96	2.9	979	18391	184.2	11134	1	0	1	1	0
474	0	66	0	3	0	1	35.1378	1	1	0	0	0	0	0	6.5	2	211	3.5	0.62	449	265	70.5	288	6.5	1.8	204	3.5	449	274	77.5	288	1	0	0		0
475	0	62	1	1	1	1	25.6805	1	0	0	0	0	0	2	4.2	1.1	139	3.4	0.66	448	2686	146.9	188	4.9	0.9	139	3	448	2686	148.3	1369	1	0	1	3.43346	0
476	0	31	1	2	0	1	42.1672	0	0	0	0	0	1	0	10.9	1.1	266	3.7	1.17	576	3609	153.5	207	10.9	1.1	266	3.1	586	3609	153.5	389	1	1	1	5.18694	0
477	0	71	0	2	0	1	28.3217	0	0	0	0	0	0	0	6.7	1.6	359	3.2	0.76	563	1900	82.2	2892	10.6	0.4	112	2.6	708	4912	269.7	4628	1	0	0		0
478	0	61	1	3	0	1	27.024	0	0	0	0	0	0	0	10.6	0.7	139	3.8	0.81	333	724	223.7	240	10.6	0.7	139	3.4	333	724	274.6	240	0	0	0		0
479	0	67	0	1	0	1	24.8047	0	0	0	0	1	0	0	6.1	1.9	184	4.5	0.79	171	36	8.2	409	6.1	1.2	123	3	177	36	13	409	1	1	1	0.0652546	0
480	0	95	1	2	0	1	16.3683	1	0	0	0	0	0	0	7.6	0.5	287	3.6	1.01	218	69	39.8	330	7.6	0.5	278	3.1	236	69	55.2		0	0	0		0
481	0	56	1	2	0	1	42.1755	1	1	1	0	0	0	2	5.5	1.2	185	3.9	2.07	308	675	69.9	316	5.6	1.2	181	3.2	312	1133	135.3	342	1	0	0		0
482	0	53	0	3	1	1	37.3427	0	1	0	0	0	0	0	10.8	0.3	109	2.5	0.74	932	263	67.1	9435	20.2	0.1	34	1.5	4452	1725	157.2	15840	1	1	1	11.3849	1
483	0	53	1	3	1	1	41.7608	0	0	0	0	0	0	0	6.5	0.5	131	3.6	3.19	1211	3276	91.5	8206	72.7	0.3	83	1.8	3239		464.2	51299	1	1	1	10.7712	1
484	0	33	0	3	1	1	31.7641	0	0	0	0	0	0	0	12	0.7	297	3.3	0.58	191	19	36.2	703	15.4	0.7	290	2.7	219	23	63	918	1	0	0		0
485	0	57	1	2	0	1	37.9131	1	0	0	0	0	0	0	6.2	1.7	171	4.5	1.42	392	2200	35.5	299	8.5	0.7	125	3.4	738	4058	116.2	1682	1	0	1	5	0
486	0	72	1	3	0	1	31.3104	1	1	0	0	0	0	0																		1	0	0		0
487	0	94	1	2	0	1	19.5136	1	0	0	0	0	0	0	5.2	1.5	326	2.8	1.02	288	277	50.9		5.2	1.5	321	2.6	309	277			1	0	0		0
488	0	72	0	3	1	1	32.8125	1	1	0	0	0	0	0	6.7	0.7	196	3.4	3.28	415	504	49.1	249	7.7	0.7	196	2.9	462	650	68.1	481	1	0	0		0
489	0	91	1	2	0	1	23.3242	1	0	1	0	0	0	2	7.2	1.7	262	4.1	0.74	208	64	6.3	218	7.2	1.1	197	3.5	222	83	7.9	332	1	0	0		0
490	0	58	1	3	1	1	35.3125	0	0	0	0	0	0	2	6.7	1	271	4.1	0.63	358	285	34.7	428	7.3	1	271	3.6	358	285	39.2	428	1	0	0		0
491	0	73	1	2	0	1	22.4432	1	1	0	0	0	0	2	4.3	1.4	117	3.7	2.2	340	336	76.4	467	9	0.5	75	3	516	2000	307.9	10779	1	1	1	4.26494	0
492	0	72	0	3	0	1	29.8425	1	1	0	0	0	0	0	6.6	2.4	173	4.2	0.77	261	50	4.3		6.6	1.5	160	3.9	261	50	9		0	0	0		0
493	0	47	1	2	0	1	28.0507	0	0	0	0	0	0	0	5.3	1.1	135	3.7	1.04	781	10672	93.6	222	6.5	1.1	135	3.2	857	10672	93.6	331	1	0	0		0
494	0	41	0	3	1	1	23.5647	0	0	0	0	0	0	0	13.2	1.8	664	3.5	0.66	377	1963	225.5	420	13.2	1.5	588	3.2	422	1963	255.5	508	1	0	0		0
495	0	45	1	3	1	4	28.9823	0	1	0	0	0	0	0	5.9	2.4	57	3.3	0.62	331	42	6	1910	5.9	1	49	2.9	331	121	14.3	1910	1	0	0		0
496	0	61	1	2	0	4	23.1019	0	0	0	0	0	1	2	6.5	1.2	205	4.1	1.25	298	165	19.9	165	6.5	1	180	3.7	322	173	36.1		1	0	0		0
497	0	84	1	2	0	1	27.52	1	1	1	0	0	0	2	9.3	2.2	165	4	2.03	316	826	145.4	2885	15.4	1	133	2.9	708	4057	317.2	2885	1	0	0		0
498	0	71	1	2	0	1	28.2353	1	1	0	0	0	0	0	5.3	0.4	115	3.6	1.46	341	501	151.4	181	5.7	0.4	115	2.9	830	4546	216.3	740	1	0	0		0
499	0	68	1	1	0	1	33.2526	0	0	0	0	1	1	0	4.7	0.3	137	3.5	1.05	584	2511	276.6	349	10	0.2	137	2.3	680	3343		6670	1	1	1	29	0
500	0	80	0	3	0	1	26.1719	1	1	0	0	0	0	0	10.6	1.5	296	3.9	1.06	424	845	281.8	764	11.2	1.5	296	3.3	424	845	290.8	852	0	0	0		0
501	0	53	1	2	0	1	37.0419	1	0	0	0	0	0	1	6.6	1.2	262	3.7	1.21	426	448	80.1	481	6.9	1	262	3.4	426	448	109.2	694	1	0	0		0
502	0	57	1	1	0	4	23.9146	0	0	0	0	0	0	1	15.4	1.4	286	3.7	2.04	279	107	35.1	1087	15.4	0.5	145	2.8	328	471	324.8	1653	1	0	0		0
503	0	50	0	2	0	1	39.3118	0	0	0	0	0	0	0	10.7	1.7	243	3.7	0.89	481	581	147.4	162	10.7	1.4	236	3.2	481	581	147.4		1	0	0		0
504	0	27	0	2	0	1	64.0138	1	1	0	1	0	0	0	7.1	1.2	359	3.8	0.84	388	179	20.8	504	7.1	1.2	250	3.3	587	1442	65.8	504	1	0	0		0
505	0	52	1	3	1	1	22.1429	0	0	0	0	0	0	0	5.5	1	143	4.3	2.23	253	152	41.4	151	8	0.8	109	3.8	532	364	116.8	604	1	0	0		0
506	0	30	0	1	1	1	31.8004	0	0	0	0	0	0	0	7		166		0.56					7.2		120						0	0	0		0
507	0	48	0	2	0	4	22.5622	0	0	0	0	0	0	0	4.7	0.4	255	3.5	0.9	268	26	1.7		4.7	0.4	218	3.2	268	39	1.7		0	0	0		0
508	0	77	0	2	0	1	29.2	1	0	0	0	0	1	0	3.7	0.7	93	3.8	1.2	347	290	85.6	314	4.7	0.4	87	3.3	528	391	151.3	1053	1	0	0		0
509	0	74	1	3	1	1	34.4169	0	0	0	0	0	0	0	14.6	3.5	687	3.7	2.17	533	633	78.6	2841	14.6	3.1	652	3.3	533	633	78.6	2841	1	0	0		0
510	0	55	1	3	1	1	28.0853	1	1	0	0	0	0	0	7.6	1.4	247	3.5	1.07	477	2109	134.8	183	7.7	1.1	247	3.2	610	2743	134.8	528	1	0	0		0
511	0	53	1	1	0	1	31.5695	1	1	0	0	0	0	0	10.3	1.1	228	3.5	0.84	484	3139	67.3	300	17.3	0.1	206	2	1058	7449	413.4	10521	1	1	1	40	0
512	0	85	1	3	1	1	28.7197	1	0	0	1	0	0	0	4.8	1	203	3.7	1.44	278	63	46.3		6.8	1	203	3.3	378	184	122.1		1	0	0		0
513	0	81	0	3	1	1	37.0667	0	0	0	0	0	0	0	9	1	112	3.1	2.23	426	311	76.8	532	10.7	1	98	2.3	454	389	143	689	1	0	0		0
514	0	82	0	2	0	1	28.1385	1	1	0	0	0	0	0	5.5	0.7	183	3.8	1.49	612	4000	115.9	581	5.5	0.7	183	3.4	823	4000	115.9	877	1	0	1	4.04167	1
515	0	94	0	3	1	1	24.4556	1	0	0	1	0	1	0	7.5	1	271	3.8	1.77	277	36	13.1	348	9.9	0.8	193	3	353	153		420	1	0	0		0
516	0	27	1	1	1	1	34.6021	0	0	0	0	0	0	0	14	1.3	513	4.2	0.86	726	2393		348	14	0.8	513	2.9	726	2882		873	1	1	1	5.48719	0
517	0	58	0	3	1	1	31.2578	0	0	0	0	0	0	0	10.3	1.7	625	2.9	0.82	149	246	74.9	426	10.3	1.1	392	2.5	192	246	81.7	435	1	0	0		0
518	0	64	0	3	0	1	29.6653	0	0	0	0	0	1	0	4.9	1	161	3.4	0.78	412	712	60.4	351	6.4	0.9	161	3.1	506	2137	72.7	351	1	0	0		0
519	0	69	1	1	1	1	30.6451	0	0	0	0	0	0	2	69.1	62.3	141	3.8	0.91	374	178	98.6	1046	139.9	34.5	129	2.2	948	664	226.6	12737	1	1	1	39	0
520	0	28	1	3	1	1	23.1757	0	1	0	0	0	0	0	4.7	1	186	3.2	0.89	1114	147	30.7	370	9.6	0.5	179	2.1	1114	554		1132	1	1	1	13.875	0
521	0	76	0	2	0	1	25.1172	0	0	0	0	0	0	0	6.3	0.6	253	3.6	3.58	511	2736	94.5	1046	13.7	0.1	211	2.2	511	3105	259.6	3720	1	1	1	6.22369	0
522	0	31	0	3	1	1	51.1111	0	0	0	0	0	0	0	5.7	1.7	198	3.8	0.66	384	724	93.6	239	6.5	1	198	3.4	464	770		3474	1	0	0		0
523	0	29	1	3	1	1	37.4368	0	0	0	0	0	0	0	14.8	1.1	245	3.7	1.44	463	951	152	224	14.8	1	245	2.9	512	1276	194.8	725	1	1	1	5	0
524	0	31	0	3	1	1	45.6148	0	1	0	0	0	0	0	3.9	1.7	180	4	0.67	293	468	3.7		7.4	1.6	165	3.7	411	642	24.8		1	0	0		0
525	0	38	1	3	0	1	26.0547	0	0	0	0	0	0	0	8.4	0.9	285	4.1	0.8	379	1987	101.4	280	11.7	0.9	285	3.5	497	2018	135.5	2136	1	0	0		0
526	0	57	1	1	0	4	28.5156	1	0	0	1	1	0	0	10.6	0.3	110	3.9	1.18	172	275	11.2	190	17.1	0.3	93	3.2	177	434	88.9		1	0	0		0
527	0	77	0	1	0	1	42.3022	0	0	0	0	0	0	2	9.6	0.8	279	3.4	2.42	428	257	63.1	415	11.2	0.7	279	2.8	472	376	98	662	1	0	0		0
528	0	37	1	2	0	4	27.1131	0	0	0	0	0	0	0																		0	0	0		0
529	0	70	1	1	0	4	19.3809	0	0	0	0	0	0	2	7.9	1	256	3.5	0.89	303	163	8	1117	7.9	1	206	3.1	303	163	10.7	1117	0	0	0		0
530	0	64	1	1	0	4	38.4259	1	0	1	1	0	0	2	5.5	2.1	150	3.5	3.97	395	191	75.3	363	10.3	1.1	128	3.5	724	321	157.2	3573	1	0	1	1.33912	0
531	0	59	0	3	1	1	34.1121	0	0	0	0	0	1	0	8.4	0.8	165	4	0.79	281	572	40.7		9.2	0.8	165	3.5	293	1167	89.6		1	0	0		0
532	0	41	1	2	0	4	36.6782	0	0	0	1	0	0	1	3	1.3	216	4	1.23	202	277	0.4		3.2	1	187	3.5	202	289	0.8		0	0	0		0
533	0	58	0	1	1	1	39.2181	0	0	0	0	0	0	0	4.4	1.7	197	4	0.69	322	59	37.2	226	7.5	1.2	180	3.8	415	191	196	3262	1	0	0		0
534	0	29	0	3	1	1	32.9461	0	0	0	0	0	0	0	8	2.3	204	4.1	0.67	269	146	74		8	1.8	161	3.1	269	149	74		0	0	0		0
535	0	64	0	3	1	1	34.6687	0	0	0	0	0	0	0	4	0.8	194	3.9	0.65	271	476	94.6		4.2	0.8	194	3.8	336	718	94.6		1	0	0		0
536	0	46	1	1	0	4	21.6128	0	0	0	0	0	0	1	5.2	0.7	204	4	1.05	192	82	3		5.2	0.7	192	3.6	192	83	3		0	0	0		0
537	0	70	1	3	1	1	24.3735	1	1	0	0	0	0	2	10	1	245	3.8	1.1	506	2292	171.7	258	10	0.6	245	3.1	554	2488	202.6		1	0	0		0
538	0	56	1	3	1	1	34.7656	1	1	0	0	0	0	0	8.2	0.7	155	3.9	1.32	221	661	169.8		9.6	0.6	117	2.8	696	3445	206		1	1	1	18	0
539	0	72	0	2	0	1	31.7591	0	0	0	0	0	0	0	2.5	0.8	134	3.9	1.29	320	487	147.3	1035	5.6	0.1	108	3	322	623	147.3	1769	1	0	0		0
540	0	40	1	3	1	1	28.0507	0	0	0	0	0	0	0	9.2	1.5	161	4.3	1.63	263	929	84.1	164	11.8	1.4	153	3.7	387	2084			1	0	0		0
541	0	60	1	2	0	4	26.5538	0	0	0	0	0	0	0	5.3	1.8	122	3.9	1.1	359	335	54.1	270	11.2	1.6	122	3.4	502	654	209.2	4230	1	0	0		0
542	0	45	1	3	1	1	33.9761	1	1	0	0	0	0	2	8	0.7	92	3.6	0.97	488	3205	206.7	1785	8.1	0.7	81	3.2	488	3205	206.7	1785	1	0	0		0
543	0	58	0	3	1	1	39.7079	1	1	0	0	0	1	2	6.1	1.4	241	4.1	0.82	313	183	65.6	170	12.1	1.3	232	3.2	414	425	217.8	330	1	1	1	5	0
544	0	60	1	3	1	1	22.3004	0	0	0	0	0	0	0	5.4	0.5	159	3.8	0.81	624	1015	90.2	331	7.1	0.5	149	2.6	624	1015	98.8	717	1	0	1	1.28315	0
545	0	72	0	2	1	1	25.5859	1	1	1	0	0	0	0	7.1	1.2	275	3.3	1.03	506	401	409.3	381	13.1	0.8	275	2.2	604	446	417.2	861	1	1	1	17.6757	0
546	0	49	1	2	0	1	19.8437	1	0	0	0	0	0	0	4.7	0.2	173	4.5	3.34	276	7544	40.8	267	9.9	0.1	169	2.7	665		385.7	33238	1	1	1	3	0
547	0	49	1	2	0	1	35.6028	1	0	0	0	0	0	0	7.3	2	177	4.3	0.94	470	5851	50.2	374	8.8	1.9	174	3.8	615	5851	66.9	374	1	0	0		0
548	0	72	0	1	0	1	23.9859	0	0	0	0	0	0	2	8.9	1.9	147	3.2	0.99	236	399	11.5		8.9	1.8	97	2.8	290	756	44.8		1	0	0		0
549	0	53	1	2	0	1	38.0889	0	0	0	0	0	1	0	7.9	3.7	211	2.8	1.32			125.6		10.2	3.7	186	2.3			125.6		0	0	0		0
550	0	74	0	2	0	1	27.0093	0	0	0	0	0	0	0	6.7	1.3	184	3.9	3.51	263	583	45.9	5160	11.2	0.6	184	3.2	375	801	262.9	6456	1	0	0		0
551	0	44	1	2	0	1	25.3226	0	1	0	0	0	0	2	11.4	0.3	190	3.6	0.97	280	2511	356.4	362	11.4	0.3	181	2.8	280	2511	356.4	509	1	0	0		0
552	0	35	0	2	0	1	30.9595	0	0	0	1	0	0	0	3.7	0.5	125	3.2	0.69	302	150	35.2	1181	4	0.5	123	2.7	416	164	52.9	1714	0	0	0		0
553	0	45	1	1	1	1	22.3054	1	0	0	0	0	0	0	4.1	0.5	118	4	1.4	382	4515	82.8	189	9.5	0.4	118	3.3	995	6597	179.1	376	1	0	0		0
554	0	41	1	3	0	1	32.9929	1	0	0	0	0	0	2	8.6	1.5	394	3.8	0.97	438	623	150.6	388	8.6	1.5	394	3.5	525	623	150.6	491	1	0	0		0
555	0	46	1	3	1	1	27.9461	0	0	0	0	0	0	2	17.4	0.4	258	3.9	1.3	527	2352	396.6	476	24.7	0.4	49	2.2	1354	4531	495.1	28742	1	1	1	6.17902	1
556	0	74	0	1	0	1	36.5234	0	0	0	0	0	0	2	19.6	1	291	2.8	0.62	289				19.6	0.8	238	2.8	289				1	0	0		0
557	0	57	1	3	1	1	32.5227	0	0	0	0	0	0	0	6	1	183	4.5	0.88	276	299	44	219	9.2	0.9	172	3.4	745	4560	218.1	1061	1	0	0		0
558	0	66	1	3	1	1	28.9123	1	1	0	0	0	0	0	7.9	2.4	362	3.7	1.06	253	283	2.2	466	7.9	2.1	299	3.6	283	285	2.3	466	1	0	0		0
559	0	71	0	2	0	1	21.478	1	0	0	0	0	0	0	3.8	0.7	195	3.2	0.65	252	1566	107.5	8391	3.8	0.7	173	2.3	371	2017	107.5	8391	0	0	0		0
560	0	48	0	1	1	1	38.3111	0	0	0	0	0	0	2	9.7	1.2	358	4.7	0.72	314	130	53.6		9.7	1.2	290	3.4	477	194	81.5		1	0	0		0
561	0	34	0	2	0	4	30.1172	0	0	0	0	0	0	0	11.6	1.3	225	4.1	0.89	183	73	143.2	400	11.9	0.9	211	3.4	208	122	144	400	0	0	0		0
562	0	62	0	3	1	1	31.5088	0	1	0	0	0	0	0	7.3	0.9	205	3.2	0.61	415	659	230.9	272	8.2	0.9	205	3.1	499	867	270.8	416	1	1	1	2.05826	0
563	0	67	1	3	1	1	29.3947	1	1	0	0	0	0	0	6.2	1.7	127	3.9	1.41	410	1107	15.8	300	10.7	0.9	119	3.6	731	1107	103.1	407	1	0	1	2	0
564	0	33	1	1	1	1	50.7288	0	1	0	0	0	0	0	7	2.3	260	3.8	0.88	640	612	117.5	173	16.6	1.5	254	3.2	891	858	117.5	3275	1	1	1	19.894	0
565	0	84	1	3	1	1	30.0781	1	1	0	0	0	0	0	13.5	1.3	233	3.8	1.11	333	541	249.3	355	15.4	0.7	233	3.3	545	656	273.1	595	1	0	0		1
566	0	49	1	3	1	1	34.8944	0	0	0	0	0	0	0	7.4	1.1	257	3.6	0.8	304	437	76.7	503	7.4	1.1	257	3.4	309	534	92.2	666	0	0	0		0
567	0	68	1	3	1	1	31.4739	1	1	0	0	0	0	2	6.3	1.1	152	4.4	0.92	265	639	52.8	152	7.3	1.1	146	3.9	310	1143	114.2	279	1	0	0		0
568	0	36	1	3	0	1	37.2464	0	0	0	0	0	0	2	6.4	1.1	247	4.1	0.86	513	764	86.4	359	12.3	0.9	226	3	1075	1043	97.4	2640	1	1	1	18	0
569	0	77	1	2	0	1	25.4543	1	1	0	0	0	0	0	6.2	0.9	205	3.9	1.19	529	514	126.4	1842	6.7	0.7	205	3.1	580	514	126.4	1842	1	0	0		0
570	0	51	1	2	0	1	29.539	1	0	0	0	0	0	0	8	0.5	292	3.7	0.68	359	1663	111.5	221	8	0.5	292	3.3	465	1663	111.5	531	1	0	0		0
571	0	79	0	1	0	1	33.6719	1	0	0	0	0	0	0	4	0.7	113	3.7	2.3	318	545	22.1	3399	5.2	0.7	113	2.9	434	813	96.4	8457	1	0	0		0
572	0	46	1	3	1	1	24.4338	0	1	0	0	0	0	0	4.2	0.7	129	3.8	1.25	621	2787	157.1	625	5.4	0.7	129	3.5	669	2787	157.1	2618	1	0	0		0
573	0	41	1	2	0	1	28.4636	0	0	0	0	0	0	0	6.4	1.1	192	4.3	1.36	948	28582	119.2	652	8.6	1.1	192	3.4	2197		224.5	795	1	0	0		0
574	0	58	0	3	1	1	35.629	0	1	0	0	0	0	0	7.7	0.9	222	3.4	0.61	391	282	179.8	372	7.7	0.9	222	3.3	415	351	179.8	387	1	0	0		0
575	0	53	0	1	0	1	24.0506	1	0	0	0	0	0	0	6.6	1.3	367	3.9	0.65	480	305	110.3	210	9.6	1.3	310	3	493	352	110.3	1056	1	0	1	3.19094	0
576	0	90	0	1	0	1	22.5069	0	0	0	0	0	0	0	5.2	1.5	160	3.3	0.66	179	59	2.4	5357	5.9	1.5	113	3	267	74	7.2	5575	1	0	0		0
577	0	37	1	1	0	4	18.0245	0	0	0	0	0	0	1	6.5	0.6	237	2.6	0.98	285	585	153.5	2073	25.2	0.6	185	1.9	311	661	153.5	2521	1	1	1	0.273611	1
578	0	46	1	1	1	1	30.9694	0	0	0	0	0	0	0	14.2	1.8	354	4.2	0.82	876	1513	196.7	694	14.2	1.1	314	2.9	876	1611	196.7	3355	1	1	1	5.46483	0
579	0	79	1	2	0	1	31.2092	1	0	0	0	0	0	0	5.9	1.9	137	3.6	0.94	356	467	130.8	337	7.1	1.5	137	3.2	356	895	154.3	386	1	0	0		0
580	0	68	1	3	1	1	28.9341	1	1	0	0	0	0	0	6	1.1	141	3.3	1.41	321	2391	91.2	284	10.8	0.5	141	2.5	608	4915	148.4	5089	1	0	0		0
581	0	48	1	2	1	1	30.8642	0	0	0	0	0	0	0	5.8	1.1	232	4.1	1.13	493	1244	144.4	157	6.6	1	232	3.6	650	3667	207	322	1	0	0		0
582	0	44	0	3	1	1	36.2812	0	1	0	0	0	0	0	6.2	1.3	159	3.5	0.88	214	119	75.5		6.7	1.3	153	3.4	231	129	99.3		0	0	0		0
583	0	40	0	3	1	1	30.5509	0	0	0	0	0	0	0	7.8	2.7	463	4.1	0.77	430	313	33.4	381	8.3	2.4	446	3.8	430	313	33.4	381	0	0	0		0
584	0	61	1	2	0	1	24.6824	0	0	0	0	0	0	2	11.7	0.9	490	3.2	1.58	694		302.9	528	21.8	0.8	250	2.2	737		336.1	528	1	1	1	17.3557	1
585	0	44	1	3	1	1	23.4298	0	0	0	0	0	0	2	6.2	0.6	230	4.3	0.9	484	1101	164.7	202	17.7	0.6	221	2.7	948	1937	451.4	3042	1	1	1	11	0
586	0	46	1	3	1	1	50.9575	0	1	0	0	0	1	0	8.8	0.7	212	3.7	0.93	615	584	66.4	175	10.9	0.7	205	3.1	1216	2397	115.1	239	1	1	1	4.53837	0
587	0	61	1	3	1	1	30.8173	0	0	0	0	0	0	0	8.6	1.3	261	3.6	0.84	262	545	86.5	162	10.6	0.9	261	3	426	855	178.6	429	1	1	1	3	0
588	0	58	1	3	1	1	44.2205	1	0	0	0	0	0	2	5.7	1.6	127	3.7	0.97	226	675	22.4		5.7	1.6	127	3.2	234	675	22.4		0	0	0		0
589	0	21	0	3	0	1	36.355	1	0	0	0	0	0	0	5.6	2.8	182	4.2	1.04	584	568	24.2	469	7.7	1	99	3.4	668	568	24.2	735	1	1	1	4	0
590	0	48	0	3	1	1	35.7571	0	0	0	0	0	0	0	7.1	1.5	538	3.8	0.59	340	61	22.6	577	7.3	1.5	440	3.4	340	61	22.6	648	1	0	0		0
591	0	52	1	3	1	1	35.3866	1	0	0	0	0	0	0	4.6	0.9	191	4.3	1.45	306	625	16.7		5	0.9	191	3.9	484	1607	26.2		1	0	0		0
592	0	43	0	3	1	1	34.7391	0	0	0	0	0	0	0	10.6	1	352	3.3	0.83	1540	650	148.6	715	10.6	1	255	2.9	1540	650	148.6	10538	1	0	1	10.2292	0
593	0	75	1	1	0	4	20.0873	1	0	0	0	0	0	0	3.5	0.7	102	3.9	1.02	181	99	13	269	4.2	0.7	72	3.2	188	250	59.9	307	0	0	0		0
594	0	49	1	3	1	4	30.0075	0	1	0	0	0	0	2	4.3	0.8	243	3.8	1.12	486	203	82.5	311	9.2	0.8	243	3.5	486	203	104.8	355	1	0	0		0
595	0	35	1	3	1	1	32.8684	0	0	0	0	0	0	0	9.1	1.3	274	4.2	1.06	600	1369	112	228	11.1	1.1	274	3.5	678	2121	220.8	1147	1	0	0		0
596	0	63	0	3	0	1	26.4453	1	1	0	0	0	0	0	12.5	1.5	278	3.5	1.04	323	391	151	972	14	1.4	278	3	811	391	210.5	972	1	0	0		0
597	0	64	0	1	1	1	38.866	1	1	0	0	0	0	0	12.4	2.4	509	3.4	0.58	312	553	121.6	3210	12.4	2.4	480	3	353	553	121.6	5090	1	0	0		0
598	0	43	0	1	1	1	22.6061	0	0	0	0	0	0	0	6.7	1.7	373	4.2	0.69	341	321	55.3		6.7	1.7	373	4.2	341	321	55.3		0	0	0		0
599	0	53	1	3	1	1	28.179	0	0	0	0	0	0	0	4.1	0.8	216	3.5	0.79	467	2481	79.2	174	9.2	0.6	216	3.2	1176	5273	119.3	494	1	0	1	3	0
600	0	73	1	1	1	1	22.3971	1	0	0	0	0	0	2	8.3	0.9	348	3.1	0.65	375	1257	121.6	3539	9.8	0.5	288	2.7	484	1584		11201	1	0	0		0
601	0	30	0	3	1	1	30.6641	0	0	0	0	0	0	0	5.5	1.3	196	3.6	0.72	346	393	39.5	395	8.4	1.3	196	3.4	417	1331	142.6	395	1	0	0		0
602	0	47	0	3	1	1	34.3057	0	0	0	0	0	0	0	6.4	1.9	197	3.9	0.8	376	357	110.9	220	8.9	1.2	197	3.4	376	1039			1	0	0		0
603	0	66	0	3	1	1	34.5828	1	0	0	0	0	0	2	11.5	1	261	3.4	0.89	674	1137	158.9	775	19.1	0.6	172	1.9	992	1424	427.2	16488	1	1	1	11.4517	1
604	0	52	1	3	0	1	22.0119	0	1	0	0	0	0	0	3.5	0.7	221	3.1	1.32	204	1153	153.1	162	3.5	0.4	204	3.1	316	1391	156.1		0	0	0		0
605	0	41	1	3	1	1	43.2546	1	0	0	0	1	0	0	6	1.3	250	3.6	0.72	536	1845	102.4		6	0.9	217	3.5	548	2420	102.4		1	0	1	0.423414	0
606	0	27	1	2	0	4	26.5751	0	0	0	0	0	0	1	4.2	2.3	196	3.6	1.04	229	48	0.7	153	4.2	2.3	196	3.6	229	48	0.7	153	0	0	0		0
607	0	59	1	2	0	1	26.5398	0	0	0	0	0	0	0	8.8	0.4	315	3.6	1.07	955	1922	140.2	487	8.8	0.4	290	3.2	974	1922	141.3	920	1	0	0		0
608	0	50	1	3	1	1	34.7458	0	0	0	0	0	0	0	6.9	0.9	134	3.8	0.96	433	371	137.9	192	19.1	0.5	134	3	948	2972	331.3	4070	1	0	1	23	0
609	0	28	1	3	0	1	35.4297	0	0	0	0	0	0	0	6.6	1.8	170	4.2	0.81	237	194	1.6		6.6	1.2	162	4.1	255	387	1.6		1	0	0		0
610	0	80	1	2	0	1	19.5021	1	0	0	1	0	0	2	5.5	0.7	241	3.4	0.83	400	377	123.4		7.5	0.7	239	2.6	634	559	197.4		1	0	0		1
611	0	42	1	3	1	1	37.3186	1	0	0	0	0	0	0	7.5	0.7	429	3.7	1.2	437	2931	203.4	442	7.5	0.7	405	3.3	442	2931	203.4	718	1	0	0		0
612	0	52	1	3	1	1	35.1885	0	0	0	0	0	0	0	10.6	0.9	211	3.8	1.09	317	880	120.4	307	10.6	0.5	211	3.4	435	1239	159.5	394	1	0	0		0
613	0	23	0	3	0	1	23.7237	0	0	0	0	0	0	0	5.2	1.2	156	4	0.63	389	395	68.4	379	5.2	0.9	156	4	398	434	76.1	394	1	0	0		0
614	0	56	0	2	0	1	38.9715	1	0	0	0	0	0	2	5.9	1.3	218	4	1.2	290	159	38.9	201	10.4	1	189	3.5	489	249	210.9	372	1	0	0		0
615	0	69	0	2	0	1	31.25	0	1	0	0	0	0	0	7.4	1.4	219	3.8	1.29	696	338	91.2	975	14	0.8	209	2.6	800	584	257.3	16836	1	1	1	5.39015	1
616	0	39	0	2	0	1	33.0078	1	0	0	0	0	0	0	6	1.6	309	3.4	0.69	314	74	9.9	259	6.4	1.6	299	3.1	314	74	9.9	259	0	0	0		0
617	0	60	0	3	1	1	25.2241	1	0	0	0	0	0	0	13.7	1.1	411	3.8	0.77	466	1006	151		13.7	0.6	411	3.2	782	1935	151		1	0	0		0
618	0	64	1	3	1	1	27.4993	0	0	0	0	0	0	0	7.2	0.6	622	3.4	1.28	405	444	15.9	2812	21.2	0.6	622	2.9	405	571	79.3	2812	1	0	0		0
619	0	50	1	3	1	4	32.1458	1	1	0	0	0	1	0	6.3	1	191	3.7	1	339	325		152	9	1	170	3.3	459	771			1	0	0		0
620	0	67	0	2	0	1	30.0588	1	0	0	0	0	0	0	10.3	1.5	318	3.7	1.05	366	124	9.3	637	10.3	1.5	250	3.5	366	186	12.3		0	0	0		0
621	0	38	1	3	1	1	33.8202	0	1	0	0	0	0	0	6.3	2.4	170	4.2	1.09	403	1378	29.3	189	6.7	1.9	170	3.6	457	1378	64.9	231	0	0	0		0
622	0	56	1	2	1	1	25.4235	1	0	0	0	0	0	0	3.4	0.8	159	4	2.33	376	450	63.6	522	4.3	0.7	154	3.1	376	450	71.8	522	1	0	0		0
623	0	62	1	3	1	1	22.1462	0	0	0	0	0	0	2	8.5	0.6	205	3.5	1.16					23.9	0.5	133	3.3					1	0	0		0
624	0	75	0	2	0	1	36.8818	1	1	0	0	0	0	2	5.5	1	261	3.2	0.83	435	749	65.6	859	7.2	0.6	261	2.6	468	749	133.2	930	1	0	0		0
625	0	57	1	3	1	1	21.7161	1	0	0	1	0	0	0	3.2	1	182	4.4	0.8	207	115	39.5		4.5	0.6	179	3.8	254	129	39.5		0	0	0		0
626	0	47	0	3	0	1	29.0195	0	0	0	0	0	0	0	5.3	1.2	140	4	1.06	459	163	150.5	191	5.5	1.2	140	3.3	481	200	150.5		0	0	0		0
627	0	56	1	2	0	1	22.963	1	0	0	0	0	0	0	4.9	0.7	187	4	0.97	244	149	44.5	1084	8.6	0.3	187	3.1	523	568	228.3		0	0	0		0
628	0	66	0	3	1	1	37.4711	1	1	0	0	0	0	0	6.7	0.3	187	3.8	0.71	414	92	81.2		7.3	0.3	179	3.4	518	114			1	0	0		0
629	0	29	0	3	1	1	24.7957	0	0	0	0	0	0	0	3.9	0.7	230	3.7	0.66	317	186	56.4	486	3.9	0.7	230	3.6	317	203	56.4	486	0	0	0		0
630	0	47	1	3	1	1	49.8222	1	1	0	0	1	0	0	5.8	0.7	188	3.7	0.77	285	493	137.1		16	0.2	145	2	803	4600	530.4		1	1	1	16.4986	1
631	0	28	1	3	1	1	29.4281	0	0	0	0	0	0	0	10	1.3	279	4.3	1.01	395	836	176.2	201	10.9	1.3	279	4	476	2019	249.1	331	1	0	0		0
632	0	20	0	2	0	1	26.6299	0	0	0	0	0	0	0	5.1	0.8	196	4.2	0.71	202	13	1.9		5.1	0.8	196	4.2	202	13	1.9		0	0	0		0
633	0	21	0	3	0	1	26.7759	0	0	0	0	0	0	0	12.2	2.4	457	4.1	0.56	648	649	23	2589	12.2	2.3	382	3.5	648	651	61.3	2589	1	0	0		0
634	0	44	0	2	1	1	33.2746	0	0	0	0	0	0	0	19.8	1.4	348	4	0.77	233	120	43.7		23.4	1.4	281	3.8	233	231	263.5		1	0	0		0
635	0	70	1	2	0	4	24.8317	1	1	0	0	0	0	1	4.7	1.3	167	3.7	2.01	289	433	67.9	357	4.9	0.8	167	3	289	440	99.6	696	1	0	0		0
636	0	79	1	3	0	1	23.4018	1	1	0	0	0	0	0	6.9	1.6	182	3.7	0.85	164	445	10	397	6.9	1.4	182	3.5	175	530	14.8	397	0	0	0		0
637	0	53	0	2	0	4	37.8245	0	0	0	0	0	0	0	3.1	0.7	411	3.3	1.04	570	263	69	1200	3.1	0.5	366	3.2	643	368	73.1	1821	1	0	0		0
638	0	29	1	1	1	1	39.7924	1	0	0	0	0	1	2	10.1	1.6	281	3.9	0.79		2222	145.8		12.9	1.2	281	3.4		2496	199.7		1	0	0		0
639	0	45	1	3	1	1	31.0342	0	0	0	1	0	0	2	9	1.3	184	4.1	1.36	275	242	41.3	157	9	1.3	181	3.6	275	245	61		1	0	0		0
640	0	45	1	3	1	1	30.6332	0	0	0	0	0	0	0	3.2	0.7	161	4.2	0.99	300	1267	102.9		3.7	0.7	161	3.8	368	1429	153.5		1	0	0		0
641	0	88	0	2	0	1	23.0469	1	1	1	0	0	0	0	4.7	1.1	196	3	0.59	331	183	34.8	303	5	1.1	196	3	382	196	34.8	303	0	0	0		0
642	0	37	0	2	0	1	33.2845	0	0	0	0	0	0	0	3.5	1.7	267	4.1	0.91			4.9		3.5	1.7	267	3.8			4.9		0	0	0		0
643	0	38	1	3	0	1	28.7313	0	0	0	0	0	0	0	3.1	0.6	184	3.8	0.86	245	782	94	155	14.5	0.1	155	1.9	495	3081		3789	1	1	1	39	0
644	0	65	0	3	1	1	36.7263	1	1	0	1	0	1	0	5.6	1	291	3.2	0.87	255	242	135.6	709	8.5	1	210	3	280	242	135.6	3226	1	0	0		0
645	0	45	1	3	1	4	42.5391	0	0	0	0	0	0	1	5.8	3	253	3.6	1.46	229	94	25.2		5.8	2.9	211	3.6	280	149	25.2		0	0	0		0
646	0	35	1	3	1	1	32.1119	0	1	0	0	0	0	0	10.5	1.1	192	3.8	0.81	599	25354	148.3	946	10.5	1.1	192	3.4	599	28130	148.3	2026	1	0	0		0
647	0	50	1	2	0	1	33.8697	0	0	0	0	0	0	0	6.3	2.2	175	3.6	1.08	330	970	53.7	275	8.7	1.3	175	3.4	450	8579	259.8	978	0	0	0		0
648	0	25	0	3	1	1	37.2266	0	0	0	0	0	0	0	6.8	0.9	212	3.3	0.54	208	73	9.4	296	6.8	0.9	212	3.3	208	73	9.4	296	1	0	0		0
649	0	47	0	3	1	1	30.8638	1	0	0	0	0	0	0	8.8	1.7	254	4.3	0.98	160	15	6	1966	8.8	1.6	216	3.4	204	16	6	1966	0	0	0		0
650	0	22	0	2	0	1	33.5738	0	0	0	0	0	0	0	7.9	0.4	221	3.5	0.57	390	62	61.1	602	11.1	0.4	221	2.9	540	76	61.1	617	1	0	0		0
651	0	77	1	3	1	1	23.5294	0	0	0	0	0	0	0	7.5	1.6	433	4.1	0.87	187	413	29.1		7.5	1.5	242	3.5	234	462	29.1		0	0	0		0
652	0	42	1	3	0	1	29.4251	0	0	0	0	0	0	0	9.8	0.9	204	4.2	0.84	481	1609	34.7	342	9.8	0.8	200	3.5	481	1609	66	399	1	0	0		0
653	0	31	1	2	0	4	40.4515	0	0	0	1	0	0	1	6.4	1.9	146	4	1.02	342	1033	13.4	271	9.2	1.8	146	3.7	512	1083	56.6	327	0	0	0		0
654	0	49	0	3	1	4	30.1562	0	0	0	0	0	0	1	5.1	1.7	267	4.1	0.83	340	12	6.2	199	5.1	1.6	267	3.8	340	13	6.2	204	0	0	0		0
655	0	54	0	3	0	1	23.25	0	0	0	0	0	0	0	20.3	3	243	3.6	0.55	2824	2765	139.5	616	20.3	1.6	219	3.1	2824	3043	233.4	915	1	0	0		1
656	0	38	1	3	1	4	39.6299	0	0	0	0	0	1	2	10.9	1.6	216	4	0.94	635	257	133.8	187	10.9	0.8	213	3.3	635	584	322.6	1636	1	0	0		0
657	0	33	0	2	0	1	29.2969	0	0	0	0	0	0	0	7.2		192		0.63					7.2		192						0	0	0		0
658	0	59	1	1	0	4	29.9706	1	0	0	0	1	1	0	18.1	1.2	250	3.4	0.83	235	238	270.3	584	18.1	1.2	223	2.8	235	238	270.3	2004	1	0	0		0
659	0	40	1	3	1	4	34.4518	0	0	0	0	0	0	2	3.7	1.4	294	4.5	0.96	202	254	1.3	210	6.4	1.4	254	3.8	268	255	1.3		0	0	0		0
660	0	55	1	2	0	1	25.8123	1	1	0	0	0	0	0	4.6	1	125	3.8	1.45	280	402	100.9		4.7	1	125	3.5	280	402	100.9		0	0	0		0
661	0	47	1	3	1	1	30.4104	0	0	0	0	0	0	0	6.8	1	294	3.9	1.12	640	1536	73.4	230	11.1	0.9	294	3.3	640	1625	240.5	244	1	0	0		0
662	0	62	0	3	1	1	28.4375	0	0	0	0	0	0	0	9	2.4	187	3.9	0.85	321	136	57.9	167	9	1.9	187	3.5	464	224	98.9	232	0	0	0		0
663	0	56	1	2	0	1	29.1571	1	0	0	1	0	0	0	4.1	0.9	182	3.7	1.27	304	298	38.5	216	5	0.9	179	3.3	304	434	87.2	261	0	0	0		0
664	0	65	0	2	0	1	34.7102	0	0	0	0	0	0	0	7.5	1	170	4	0.84	290	350	127.5		7.5	1	170	3.8	346	914	158.3		0	0	0		0
665	0	54	1	2	0	1	23.6156	0	0	0	0	0	0	0	7.3	0.9	115	3.7	1.15	337	553	124	796	9.2	0.8	115	3.4	337	668	170.8	796	0	0	0		0
666	0	54	1	1	1	1	32.8226	0	0	0	0	0	0	0	5.9	0.9	123	4	0.82	372	856	52.1	228	7.9	0.6	122	3.1	527	966	82.1	524	1	1	1	5.08333	0
667	0	49	0	3	1	4	26.6155	0	0	0	0	0	1	0	5.8	2.1	363	3.3	0.98	258	115	86.3	1055	5.8	1.3	341	3.1	377	237	86.3	1055	1	0	0		0
668	0	62	1	3	1	1	28.3768	1	1	0	0	0	0	0	5.6	0.6	141	4.3	1.09	264	597	51.3	199	7.7	0.6	104	3.2	475	1061	199.5	556	1	0	0		0
669	0	57	0	2	0	1	35.1089	1	0	0	0	0	0	0	5.6	1.3	212	3.8	0.89	548	231	15	559	5.6	1.3	196	3.5	548	307	17.5		0	0	0		0
670	0	44	1	1	1	1	28.0277	0	0	0	0	0	0	0	12.3	1	390	3.9	0.94	358	642	180.9	2713	12.3	1	341	3.2	358	726	198.2	2713	0	0	0		0
671	0	33	1	3	1	1	28.8717	0	0	0	0	0	0	0	13.2	1.2	241	3.7	0.83	320	1186	200.9	231	13.2	1.1	241	3.4	320	1411	235.3	2193	1	0	0		0
672	0	70	1	2	0	1	26.0087	1	0	0	1	0	0	0	14.3	1.4	523	2.9	1.88	265	710	51.8	6404	14.3	1.1	388	2.3	381	710	51.8	6404	1	0	0		0
673	0	32	1	3	1	1	24.3824	0	0	0	0	0	0	0	6.1	1	195	3.7	0.95	462	679	43	153	6.1	1	195	3.4	462	679	43	996	1	0	0		0
674	0	32	0	2	0	4	73.5156	1	0	0	0	0	1	2	5.6	1.4	196	3.6	1.01	352	267	56	281	7.8	1.1	154	3.2	403	295	92.1		1	0	0		0
675	0	40	1	2	1	1	25.6055	1	0	0	0	0	0	0	10.8	0.6	699	3.9	1.2	333	408	10.8	519	10.8	0.6	346	3.4	333	1024	10.8	536	0	0	0		0
676	0	75	1	1	1	1	27.8108	0	0	0	0	0	0	0	6.9	0.5	213	3.6	2.56	463	1535	177.9	473	11.4	0.5	210	3.3	463	1535	178.7	473	1	0	0		0
677	0	40	1	3	1	1	23.8367	0	0	0	0	0	0	0	8.9	1	276	3.7	0.84	422	1088	134.6	453	9.7	0.8	276	3.7	458	1095	201.8	789	0	0	0		0
678	0	52	1	3	0	1	27.3307	0	0	0	0	0	0	0	7.7	0.8	183	3.3	1.31	851	28060	266.7	1702	20.4	0.4	158	2	2440	32575	627.7	39629	1	1	1	13.5118	1
679	0	68	0	3	0	1	24.2969	1	0	0	0	0	0	0	6.6	2.2	482	4.1	0.66	204	216	7.6	265	8.3	2.2	482	4	220	216	7.6		0	0	0		0
680	0	82	1	1	0	1	28.8392	0	0	0	0	0	0	0	15.2	0.7	270	3.2	0.84			231	888	15.2	0.7	270	3.2			231	888	1	0	0		1
681	0	49	1	3	0	1	28.6154	0	0	0	0	0	0	0	12.4	0.6	145	3.9	0.79	347	581	175.2	184	12.4	0.6	140	3.3	860	2924			1	0	1	2	0
682	0	88	0	1	0	1	21.93	0	0	0	0	0	0	0	6.3	0.4	216	3.3	1.11	266	644	187.6	752	10	0.2	150	2.4	375	720	187.6	2727	1	0	0		0
683	0	29	0	2	0	1	58.0995	0	0	0	0	0	0	0	3.5	1	213	3.9	0.9	405	236	86.7	382	3.5	0.9	200	3.2	525	257	116	786	1	0	0		0
684	0	62	1	3	0	1	22.4199	0	0	0	0	0	0	0	6.2	1.2	258	3.5	0.65	401	1378	35.6	575	10.2	1.1	258	3.2	401	1378	58.2	1123	1	0	0		0
685	0	42	1	3	1	1	24.5429	0	1	0	0	0	0	0	5.1	1.1	120	4.2	1.27	279	2209	41.8	714	41.2	0.8	104	2.3	1082	3602	124	1615	1	1	1	7.00538	0
686	0	42	1	3	1	1	40.1477	0	1	0	0	0	0	0	9.2	0.9	261	3.7	0.8	556	831	150.2	509	9.5	0.9	261	3.5	623	871	150.2	761	1	0	0		0
687	0	41	0	1	0	1	24.5478	0	0	0	0	0	0	1	5.4	0.8	195	4.1	0.68	245	210	185.1	216	5.4	0.7	118	2.8	277	269	185.1		1	0	0		0
688	0	63	1	3	1	4	26.3585	0	0	0	0	0	0	0	9.3	2	385	3.9	0.85	316	341	142.1	158	10.3	1.6	371	3.5	318	417	202.2	228	1	0	0		0
689	0	51	1	3	1	1	31.3933	0	0	0	0	0	0	0	7.9	0.4	272	4.1	0.73	333	821	139.7	165	8.1	0.4	271	3.6	333	905	169.1	288	1	0	0		0
690	0	82	0	3	0	4	33.282	0	0	0	0	0	0	0	7.6	2	272	3.5	0.86	366	121	60	317	10.8	0.6	272	3.2	543	274	171.8	1050	1	0	1	6	0
691	0	53	1	3	1	1	26.326	0	1	0	0	0	0	0	9.2	1.2	343	4	1.12		1537	195.1	319	11.2	0.2	343	2.3		2714	226.4	39034	1	1	1	10.1764	0
692	0	38	1	3	1	1	32.2133	0	0	0	0	0	0	0	6.5	0.8	233	4.2	0.88	426	705	26.5	194	6.5	0.8	233	3.7	482	750	79.2		1	0	0		0
693	0	24	1	3	1	1	32.0017	0	0	0	0	0	0	0	7.1	1.4	180	4.4	1.27	787	1576	35.7	228	12.1	1.1	155	3.8	838	2152	58	417	1	0	0		0
694	0	50	0	3	1	1	33.1749	0	0	0	0	0	0	0	10.6	1.2	267	3.8	0.65	474	699	221.9	509	10.6	1.1	267	3.2	581	2123	228	1010	1	0	0		0
695	0	61	1	3	1	4	26.5398	1	1	0	0	0	0	1	15.3	2.1	248	4	0.95	268	143	113.7		15.3	2.1	248	3.8	290	205	126.5		1	0	0		0
696	0	34	1	3	1	1	28.2918	0	0	0	0	0	0	0	8.4	0.8	260	3.9	0.83	498	1176	110.3	312	8.4	0.8	260	3.9	498	1990	117.5	401	0	0	0		0
697	0	33	1	3	0	4	61.0381	0	0	0	0	0	0	1	4.1	1.3	312	4.2	0.89	153	9	12.4		4.2	1.3	312	4	175	14	12.5		0	0	0		0
698	0	47	1	3	1	1	28.5142	0	0	0	0	0	0	0	5.2	0.9	146	3.9	0.93	437	967	100.4	176	6.7	0.6	146	3.2	570	1415			1	0	1	2	0
699	0	43	1	2	0	1	29.7569	0	0	0	1	0	0	0	4.1	0.7	191	3.8	0.87	499	2500	77.4	255	6.5	0.7	183	3.4	520	3905	192.4	298	1	0	0		0
700	0	51	0	1	0	4	23.0469	1	0	0	0	0	0	0	2.5	0.9	242	4	0.75	182	28	0.8		2.5	0.9	242	4	182	28	0.8		0	0	0		0
701	0	49	1	2	0	1	24.3418	0	0	0	0	0	0	0	5.2	0.6	201	3.5	1.26	636	2418	59	346	7.1	0.6	201	3.4	683	2418		381	1	0	0		0
702	0	65	1	3	1	1	29.0352	0	0	0	0	0	0	0	8.4	0.5	176	3.3	1.15	527	2145	73.7	4908	21.8	0.5	161	2.7	5835		113.3	4908	1	0	1	0.620139	1
703	0	30	1	3	1	1	28.169	0	0	0	0	0	0	0	11.5	0.6	146	3.8	0.75	372	597	69.6	383	11.5	0.6	146	3.5	443	730	103.7	665	1	0	0		0
704	0	50	1	3	1	1	30.2519	0	0	0	1	0	0	0	4.6	0.7	148	3.6	0.76	654	1597	80.8	1013	4.6	0.7	144	3.3	654	2298	112.6	1909	1	0	0		0
705	0	69	1	1	0	4	21.8898	0	0	0	0	0	0	0	13.6	0.6	434	3.4	1.26	357	2363	221.1	834	14.1	0.5	178	1.6	934	7442	318	2149	1	1	1	36.5602	0
706	0	26	1	3	1	1	31.8047	0	0	0	0	0	0	0	10.5	1.3	165	4.4	0.77	262	348	23.7		10.5	1.3	165	4.4	262	348	23.7		0	0	0		0
707	0	48	1	3	1	1	29.092	0	0	0	0	0	0	0	8.2	1.5	285	3.7	0.76	434	1206	255.7	297	8.2	1.1	275	3.4	481	1465	255.7	472	1	0	0		0
708	0	36	0	3	1	4	35.8186	0	0	0	0	0	0	0																		1	1	1	16.6108	1
709	0	51	1	3	1	1	25.0794	0	1	0	0	0	0	0	7.7	0.7	156	2.6	1.45	599	1917	112.4	847	7.7	0.6	150	2.1	644	2603	148.7	5801	1	0	0		0
710	0	75	1	1	0	1	31.7372	1	0	0	0	0	0	0	5.7	1.4	161	3.9	1.41	280	230	43.9	310	5.7	0.7	161	3.6	280	235	43.9	310	1	0	0		0
711	0	64	1	3	0	1	37.461	0	0	0	0	0	0	0	8.4	0.8	253	3.2	0.68	510	2102	370.2	12390	45.7	0.4	100	2	746	3460	467.9	12390	1	1	1	12.3149	1
712	0	72	0	3	1	1	35.1927	1	1	1	0	0	0	0	5	1	153	3.1	1.11	347	245	95.3	236	7	0.8	149	2.8	378	340	145.1	515	1	0	0		0
713	0	58	1	2	0	1	32.2893	0	0	0	0	0	0	0	4.4	1.3	241	3.8	1.13	282	362	27.1		7.4	0.8	241	3.6	294	695	139.9		1	0	0		0
714	0	50	1	3	1	1	29.8329	0	0	0	0	0	0	0	9.3	1	246	3.7	0.97	284	431	240.1	425	9.3	1	246	3.4	284	612	245.1	469	1	0	0		0
10H	1	52	2	3	0	1	19.97	1	1	0	1	0	0	1	14.6	1.9	366	3.5		315	2027	66.9	865	14.5	1.4	291	3	528	3648	214.9	1167	1	0	0		0
11H	1	71	1	3	1	1	30.78	1	1	0	0	0	1	2	10.9	1.9	249	3.5		348	1101	285.9	4464	19.5	1.3	188	3.2	458	4683	325.7	4464	1	0	0		0
12H	1	53	2	2	0	1	19.5	1	1	0	0	0	0	0	7.9	0.7	214	3.6		180	2269	15	218	8.6	0.7	200	2.8	261	3999	43.8	772	0	0	0		0
14H	1	87	2	2	0	1	39	1	1	0	0	0	0	0	5.4	1.6	83	3		284	8135	67.8	429	5.4	0.2	50	2.6	367	33500	163.1	583	1	0	0		1
15H	1	75	1	2	0	1	29.84	1	1	1	0	0	0	2	9.1	0.9	146	3.7		130	3201	67	1891	9.1	0.4	56	2.4	358	12070	185.5	9238	1	0	1	7	0
16H	1	68	1	1	0	4	30.2	1	1	0	0	1	0	2	5.6	0.8	208	4.2		152	2613	110.1	395	9.5	0.5	172	3.1	314	8107	174.8	1749	1	0	0		0
17H	1	69	2	2	0	1	23.48	1	1	1	0	0	0	2	7.2	2.1	139	2.8		277	967	17.1	2876	8	2.1	128	2.5	298	1242	28	2876	0	0	0		0
18H	1	69	2	2	0	1	29.5	1	1	0	1	1	0	2	9.3	0.7	165	3.8		427	2492	332.4	1040	34.3	0.7	155	2.3	615	7884	488.7	4395	1	1	1	7	1
19H	1	59	1	2	0	1	42.77	1	1	0	0	0	0	2	5.5	0.6	218	4		209	2613	73.1	150	5.5	0.6	184	2.9	256	3158	73.1	150	0	0	0		0
1H	1	68	1	1	0	1	35.3	1	0	0	0	0	0	0	3.4	0.9	265	3.7		349	927	63.3	542	7.8	0.4	146	2.5	594	4071	195	3206	1	0	1	6	0
20H	1	50	1	2	0	1	28.55	1	0	1	0	0	0	0	4.9	1.5	102	4		188	2928	30.8	342	6.6	0.9	83	3.4	444	8523	178	905	1	0	0		0
21H	1	74	1	2	0	1	16	1	1	1	0	0	0	0	9.6	0.5	197	2.5		525	3338	333.7	7183	9.6	0.5	172	2.1	525	3674	333.7	11838	0	0	0		0
22H	1	45	2	2	0	1	33.91	0	1	0	0	0	0	2	5.5	1	558	4.2		567	1434	25.1	150	5.5	0.7	408	3.4	567	1917	49.6	191	0	0	0		0
23H	1	73	1	2	0	1	27.2	1	1	0	0	0	0	2	14.2	0.7	465	3.5		720	549	148	2303	20.5	0.8	174	2.8	415	7700	188	3194	1	0	0		0
24H	1	84	2	2	0	1	26.9	1	0	0	1	0	0	0	6.8	1.1	165	3.7		243	2333	11.2	698	6.8	0.8	107	2.9	477	11760	96.6	1104	1	0	0		0
25H	1	83	1	2	0	1	20.3	1	1	0	0	0	0	0	13.2	0.5	219	3		321	14515	407.9	1215	13.2	0.5	219	2.5	378	17633	424.9	1215	1	0	0		1
26H	1	42	2	3	1	1	39.7	1	0	0	0	0	0	0	16.2	1.1	187	3.9		342	4931	84.9	242	6.6	0.9	161	3.4	372	12401	252.4	552	1	0	0		0
27P	1	68	2	2	0	1	30.8	1	1	0	1	0	0	0	9.7	0.6	242	3.7		258	1041	7.4	176	13.5	0.3	193	2.9	398	6436	299.7	432	1	0	0		0
28H	1	72	1	2	0	1	30.9	1	1	0	0	0	0	0	4.6	1.2	144	4		211	2065	36.4	150	8.5	1.1	129	3.5	428	12675	442.8	723	1	0	0		0
29H	1	66	1	1	0	1	28.3	1	1	0	0	0	0	0	3.4	1.6	223	3.8		240	2573	15.6	280	7.4	1.3	231	3.6	240	2573	15.6	283	0	0	0		0
2H	1	51	1	2	0	4	22.97	0	0	0	0	0	0	0	9.1		91	3.7		749	293	36.2	503	10.2	0.4	74	2.9	749	852	123.4	620	1	0	0		0
30H	1	50	1	3	1	1	25.9	1	0	1	0	0	0	0	4.5	0.7	79	3.6		391	5659	180.4	328	5.9	0.5	79	3	630	6843	215.2	666	1	0	0		0
31H	1	50	1	2	0	1	25.16	1	0	0	0	0	0	0	5.8	1.3	252	4.3		239	690	15.3	150	20.9	0.8	220	3.5	242	739	202.5	176	1	0	1	1	0
33P	1	70	2	2	0	1	26.84	1	0	1	0	0	0	0	6	0.8	181	3		350	4731	107.6	304	6	0.3	175	2.1	718	6174	117.3	686	1	0	0		0
34P	1	35	1	3	1	1	18.6	1	0	1	0	0	0	0	5.9	0.7	255	3.8		364	1965	234.6	4618	9.8	0.7	265	3	620	7850	239.4	4618	1	0	0		0
35H	1	78	2	2	0	1	36	1	1	1	0	0	0	0	6.5	0.5	281	3.6		436	2771	66.9	341	6.5	0.5	221	2.8	436	2799	87.4	826	1	0	0		0
36H	1	62	2	3	1	1	36.84	1	1	1	1	0	0	0	7.3	1.3	252	4			243	1.1	835	8.6	1.3	74	3.4	254	634	17.3	1096	0	0	0		0
37H	1	77	1	2	0	1	20.13	1	1	1	0	0	0	2	4.8	0.4	188	3.7		234	2777	67.9	187	12.1	0.4	188	2.7	326	3417	308.4	1496	1	0	0		0
38H	1	61	1	2	0	4	38.41	1	1	1	0	0	0	0	4.8	0.5	157	4.5		310	3240	15.1	238	6.5	0.4	142	3.3	810	10042	369.4	444	1	0	1	3	0
39H	1	54	1	2	0	1	29.38	1	0	0	0	0	0	0	5.4	1.3	188	3.7		677	4707	63.5	179	8.3	0.8	188	3.1	877	11460	359.3	673	1	0	0		0
3H	1	68	1	2	0	1	34.7	1	1	0	1	0	0	0	7	1.6	224	4		430	3105	68.1	150	18.9	0.5	164	2.9	1913	33511	569.7	9961	1	1	1	10	1
40H	1	69	2	2	0	1	33.6	1	1	1	1	1	0	2	4	0.8	243	3.8		237	1059	56.6	252	10.4	0.4	193	3.1	317	1059	101.9	499	1	0	0		0
41H	1	76	2	2	0	1	24.61	1	1	1	1	0	0	0	2.9	0.7	119	3.5		234	2317	65.6	1163	5.3	0.2	83	2.6	599	9753	252.4	3351	1	0	1	1	0
42H	1	81	2	2	0	1	17.19	1	0	1	0	0	0	0	5.2	0.9	159	3.8		238	2114	105.1	370	5.9	0.6	154	3.2	276	3990	105.1	401	1	0	0		0
43H	1	50	2	1	0	1	34.78	1	1	1	1	0	0	2	4.8	0.6	234	3.7				22.3	399	9.7	0.6	181	3.4	227	663	30.1	514	1	0	0		0
44H	1	52	1	3	1	1	25.59	1	1	0	0	0	0	0	4.5	0.6	64	4.6		290	2639	71.7	965	19.2	0.3	58	2.8	1260	33511	354.5	6091	1	0	1	3	0
45H	1	58	1	2	0	1	20.05	1	1	0	0	1	0	2	9.5	1	120	3.7		235	3197	219.2	2928	9.5	0.5	120	3.2	235	3209	263.2	4511	1	0	0		0
46H	1	45	1	3	1	1	35.16	1	1	0	0	0	0	0	4.8	0.5	156	4.6		309	2245	184.4	231	15.5	0.4	118	3.3	521	9655	321.2	1068	1	0	0		0
48H	1	45	1	2	0	4	33.7	1	1	0	0	0	0	1	8.9	2.8	282	3.2		437	390	0.3	214	8.9	1.9	227	2.9	437	390	0.3	219	0	0	0		0
4H	1	61	2	2	0	1	36.99	1	1	0	1	0	1	2	5.9	0.9	159	3.5		182	2754	27.3	915	17.2	0.2	116	2.2	489	17178	382.8	4186	1	1	0		0
5H	1	72	2	2	0	1	31.49	1	1	0	1	0	0	2	7.9	0.3	230	3.9		582	13015	207.7	665	10.1	0.3	143	2.9	1343	21119	230.4	6292	1	1	1	2	1
6H	1	65	1	2	0	1	22.4	1	1	0	1	0	0	1	6.6	1.4	176	3.8			9171	6.5	315	19.4	0.6	135	2.3	556	20267	198.6	756	1	1	1	29	1
7H	1	73	1	2	0	1	19.38	1	1	0	1	1	0	2	26.1	1.8	382	3		335	888	320	526	26.1	0.5	285	2.2	335	1750	320.2	820	1	0	1	1	1
8H	1	73	1	2	0	1	15.61	1	1	0	0	0	0	2	5	1.1	157	4.1		265	3960	48.5	257	16.7	0.3	124	2.3	597	10257	400.2	11662	1	0	1	20	0
9H	1	74	1	2	0	1	27.99	1	1	0	1	1	0	1	5.5	0.8	201	3		346	8969	148.7	495	6.1	0.8	173	2.7	346	8969	209.4	495	1	0	0		1
